# Supplementary material for: Synteny analysis of genes and distribution of loci controlling oil content and fatty acid profile based on QTL alignment map in Brassica napus
Source: BMC Genomics. 2017 Oct 12;18:776. doi: 10.1186/s12864-017-4176-6 (PMC5639739; doi:10.1186/s12864-017-4176-6)
Supplement: Additional file 1: Table S1. — Genes involved in FA biosynthesis and TAG formation in A. thaliana, B. rapa, B. oleracea and B. napus. (XLSX 39 kb) [file 12864_2017_4176_MOESM1_ESM.xlsx]

## Sheet: Sheet1
Supplemental table 1. Genes involved in FA biosynthesis and TAG formation in A. thaliana, B. rapa, B. oleracea and B. napus
	A. thaliana		B. rapa/B. oleracea		B. napus
Gene family	ID	Chr	ID	Chr	ID	Chr
1-Acylglycerol-3-Phosphate Acyltransferase LPAAT	At1g51260	Chr1	Bra030448	A4	BnaA05g15450D	A5
					BnaC05g27180D	C5
	At1g75020	Chr1	Bra008174	A2	BnaA02g17090D	A2
			Bra008181	A2	BnaA02g17170D	A2
			Bra003775	A7	BnaA07g21920D	A7
			Bol039918	C6	BnaC06g22630D	C6
			Bol039346	C2	BnaCnng08180D	Cn
	At3g18850	Chr3	Bol030981	C1	BnaC01g33800D	C1
					BnaCnng66630D	Cn
	At3g18851	Chr3	Bra022365	A5	BnaA05g21250D	A5
					BnaC05g34170D	C5
	At3g18852	Chr3	Bra034650	A8	BnaA06g17420D	A6
	At3g57650	Chr3	Bra014614	A8	BnaA04g02290D	A4
			Bol007598	C6	BnaCnng07280D	Cn
			Bol011043	C4	BnaC04g55420D	C4
			Bol045508	C8	BnaC08g28660D	C8
			Bra003292	A7	BnaA07g17400D	A7
			Bra007344	A9	BnaA09g36950D	A9
	At4g30580	Chr4	Bra024062	A3	BnaA03g50320D	A3
			Bol033675	C7	BnaC07g42750D	C7
1-Acylglycerol-3-Phosphocholine Acyltransferase, Lysophospholipid acyltransferase LPCAT	At1g12640	Chr1	Bra019778	A6	BnaA06g08020D	A6
			Bol010455	C5	BnaCnng31560D	Cn
	At1g63050	Chr1	Bra027001	A9	BnaA09g12940D	A9
					BnaCnng41640D	Cn
	At1g78690	Chr1	Bol027465	C6	BnaC06g39090D	C6
			Bra008377	A2	BnaA02g19010D	A2
					BnaC02g25190D	C2
			Bra035059	A5	BnaA07g34320D	A7
	At1g80950	Chr1	Bra003595	A7	BnaA07g20190D	A7
			Bra035140	A7	BnaA07g35160D	A7
			Bol021488	C6	BnaC06g19640D	C6
			Bol038560	C6	BnaC06g40070D	C6
	At2g45670	Chr2	Bra000394	A3	BnaA03g56890D	A3
			Bra039323	A5	BnaA04g26330D	A4
			Bol029557	C3	BnaC03g25360D	C3
			Bol021743	C4	BnaC04g50380D	C4
a member of a novel family of B3 domain proteins HSI2 / VAL1	At2g30470	Chr2	Bra022801	A3	BnaA03g13980D	A3
			Bra021635	A4	BnaA04g17550D	A4
			Bra018313	A6	BnaA05g11980D	A5
			Bol004607	C3	BnaC03g16940D	C3
			Bol006705	C4	BnaC04g14350D	C4
			Bol033346	C4	BnaC04g41110D	C4
a member of a novel family of B3 domain proteins HSL1 / VAL2	At4g32010	Chr4	Bra023968	A2	BnaA03g51860D	A3
			Bol033759	C7	BnaC07g43620D	C7
a SWI / SWF nuclear-localized chromatin remodeling factor of the CHD3 group PKL	At2g25170	Chr2	Bol017949	C1	BnaC01g06510D	C1
			Bol017951	C1	BnaC01g06530D	C1
			Bol033753	C7	BnaC07g43570D	C7
			Bra007814	A9	BnaA09g55820D	A9
					BnaC08g33530D	C8
			Bra011310	A1	BnaA01g04960D	A1
			Bra011311	A1	BnaA01g04940D	A1
			Bra023974	A3	BnaA03g51810D	A3
ABC Acyl Transporter ABCAT?	At1g54350	Chr1	Bra033548	A1	BnaA01g17550D	A1
					BnaC01g21900D	C1
Abscisic Acid Insensitive (ABI) transcription factors ABI4	At2g40220	Chr2	Bra000178	A3	BnaA03g18970D	A3
			Bol020477	C3	BnaC03g72510D	C3
Acyl Carrier Protein ACP	At1g54580	Chr1	Bra027965	A9	BnaAnng23710D	An
					BnaC09g16320D	C9
	At3g05020	Chr3	Bra036109	A2	BnaA09g03610D	A9
			Bra039471	A5	*
	At4g25050	Chr4	Bra013859	A1	BnaA01g14400D	A1
			Bra019193	A6	BnaA03g47100D	A3
			Bra010475	A8	BnaA08g14550D	A8
			Bol039487	C1	BnaC01g16980D	C1
			Bol042205	C7	BnaC07g39270D	C7
	At5g27200	Chr5	Bol032389	C9	BnaC09g03000D	C9
Acyl-ACP Thioesterase A FATA	At3g25110	Chr3	Bra013230	A3	BnaA03g37700D	A3
			Bra015099	A4	BnaA07g05070D	A7
			Bra038893	A9	BnaA03g47660D	A3
					BnaA05g23790D	A5
					BnaA07g08340D	A7
					BnaC09g30860D	C9
			Bol028190	C7	BnaCnng00070D	Cn
			Bol031594	C6	BnaC06g08830D	C6
			Bol040323	C4	BnaCnng41490D	Cn
			Bol042479	C3	BnaC03g74210D	C3
	At4g13050	Chr4	Bra032687	A4	BnaA04g07120D	A4
Acyl-ACP Thioesterase B FATB	At1g08510	Chr1	Bol006555	C8	BnaC08g43130D	C8
			Bol021081	C8	BnaC08g13600D	C8
			Bol041218	C5	BnaC05g06160D	C5
			Bra018620	A5	BnaA06g04900D	A6
			Bra030731	A8	BnaA08g26890D	A8
			Bra031631	A9	BnaA10g09300D	A10
					BnaAnng26510D	An
Acyl-CoA : Diacylglycerol Acyltransferase DGAT	At1g48300	Chr1	Bra014125	A1	BnaA08g03400D	A8
			Bol021871	C8	BnaC08g46660D	C8
	At2g19450	Chr2	Bra036722	A9	BnaAnng30990D	An
			Bra039003	A1	BnaA07g36000D	A7
					BnaCnng52810D	Cn
	At3g51520	Chr3	Bra038905	A1	BnaA01g19390D	A1
			Bra012851	A3	BnaA03g41350D	A3
			Bol014759	C1	BnaC01g23350D	C1
			Bol007444	C8	BnaC07g07520D	C7
			Bol004977	C7	BnaC07g32270D	C7
Acyl-coA binding proteins ACBP	At1g31812	Chr1	Bra033875	A5	BnaA05g36060D	A5
			Bra038439	A9	BnaA08g07670D	A8
			Bra023206	A3	BnaAnng25690D	An
					BnaA09g24910D	A9
			Bol038626	C4	BnaCnng15340D	Cn
	At3g05420	Chr3	Bra001147	A3	BnaA03g29000D	A3
			Bol002733	C1	BnaAnng02420D	An
			Bra040219	Sca000191	BnaAnng02620D	An
			Bol034106	C3	BnaC03g34240D	C3
			Bol001638	C5	BnaC05g46370D	C5
	At4g24230	Chr4	Bra013778	A1	BnaA01g13710D	A1
			Bra019240	A3	BnaA03g46540D	A3
			Bol009564	C1	BnaC01g16110D	C1
			Bol042158	C7	BnaC07g38820D	C7
	At4g27780	Chr4	Bra026307	A6	BnaA01g16660D	A1
			Bol013113	C1	BnaC01g20440D	C1
	At5g27630	Chr5	Bra039439	A5	BnaA05g31780D	A5
			Bol012774	C2	BnaC02g39790D	C2
	At5g53470	Chr5	Bra022656	A5	BnaA02g10270D	A2
			Bra020582	A6	BnaA02g31230D	A2
			Bol017188	C7	BnaC02g44810D	C2
Alpha-carboxyltransferase α-CT	At2g38040	Chr2	Bra000037	A3	BnaA03g17570D	A3
			Bra005141	A5	BnaA05g06620D	A5
			Bol020321	C3	BnaC03g21010D	C3
			Bol017756	C4	BnaC04g07230D	C4
Alpha-carboxyltransferase β-CT	AtCg00500	Chr5	Bol038964	C6	BnaC05g37990D	C5
			Bol012058	C9	BnaA10g13960D	A10
					BnaC09g27620D	C9
					BnaC09g27690D	C9
Alpha-Pyruvate Dehydrogenase α-PDH	At1g01090	Chr1	Bra032619	A9	BnaA09g51510D	A9
			Bra033286	A10	BnaA10g00730D	A10
			Bol040718	C5	BnaC05g00810D	C5
			Bol018445	C8	BnaC08g46110D	C8
Beta-Pyruvate Dehydrogenase β-PDH	At1g30120	Chr1	Bra010796	A8	BnaA08g17560D	A8
			Bra032361	A9	BnaA08g17570D	A8
					BnaA09g26420D	A9
			Bol008536	C3	BnaC03g59130D	C3
			Bol022522	C5	BnaCnng42420D	Cn
			Bol027369	C4	BnaC04g53940D	C4
			Bol027370	C4	BnaC04g53960D	C4
Choline Kinase CK	At1g34100	Chr1	Bol039259	C2	BnaCnng28400D	Cn
					BnaCnng64630D	Cn
	At1g71697	Chr1	Bra016126	A7	BnaA07g29470D	A7
					BnaC06g32670D	C6
	At1g74320	Chr1	Bra015921	A7	BnaA07g31430D	A7
					BnaC06g35230D	C6
	At4g09760	Chr4	Bra028032	A9	BnaA09g23300D	A9
					BnaC06g07990D	C6
			Bra038369	A6	BnaA09g22870D	A9
					BnaC09g25860D	C9
Choline-Phosphate Cytidylyltransferase CCT	At2g32260	Chr2	Bra005578	A5	BnaA05g10750D	A5
			Bra022881	A3	BnaA03g14860D	A3
			Bra032470	A9	BnaAnng16260D	An
			Bra034440	A5	BnaA05g36580D	A5
			Bol008206	C1	BnaC03g71920D	C3
			Bol013293	C6	BnaC06g11440D	C6
			Bol014081	C4	BnaC04g12520D	C4
			Bol018312	C8	BnaC08g44190D	C8
			Bol043405	C9	BnaC01g36320D	C1
					BnaC09g08210D	C9
	At4g15130	Chr4	Bra041066	Sca000444	BnaA01g18750D	A1
Diacylglycerol Cholinephosphotransferase AAPPT	At1g13560	Chr1	Bra026519	A1	BnaA02g27520D	A2
			Bra019718	A3	BnaA06g08550D	A6
			Bra026899	A9	BnaA09g46210D	A9
			Bol020028	C2	BnaC02g35520D	C2
			Bol010395	C5	BnaC05g09920D	C5
			Bol031438	C8	BnaC08g40270D	C8
	At3g25585	Chr3	Bra025147	A6	BnaA06g33540D	A6
					BnaC07g22750D	C7
Dihydrolipoamide Acetyltransferase DHLAT	At1g34430	Chr1	Bra028057	A9	BnaAnng02240D	An
			Bol015688	C6	BnaC06g08280D	C6
			Bol032595	C9	BnaC09g21610D	C9
	At3g25860	Chr3	Bol032596	C9	*
			Bol042765	C7	BnaC07g23030D	C7
			Bra006098	A3	*
			Bra006486	A3	BnaC08g03220D	C8
			Bra017345	A4	BnaA09g19620D	A9
			Bra025167	A6	BnaA06g33300D	A6
Dihydrolipoamide Dehydrogenase LPD	At3g16950	Chr3	Bol022966	C3	BnaC03g39780D	C3
			Bol037203	C7	BnaC01g21970D	C1
			Bra001645	A3	BnaA03g34340D	A3
	At4g16155	Chr4	Bra033540	A1	BnaA01g17630D	A1
			Bra012738	A3	BnaA03g42400D	A3
Enoyl-ACP Reductase ER	At2g05990	Chr2	Bol015956	C7	BnaA07g04370D	A7
					BnaC07g04330D	C7
			Bol042562	C3	BnaC03g45040D	C3
			Bra013159	A3	BnaA03g38220D	A3
			Bra013160	A3	*
Fatty acid elongase FAE	At2g15120	Chr2	Bol013648	C1	BnaC01g04130D	C1
			Bol031933	C7	BnaC07g04810D	C7
			Bol040874	C5	BnaC05g02350D	C5
			Bol042611	C3	BnaC03g45680D	C3
			Bra011513	A1	BnaA01g02870D	A1
			Bra013081	A3	BnaA03g39010D	A3
			Bra013111	A3	BnaA03g38800D	A3
			Bra015296	A7	BnaA10g02480D	A10
			Bra017641	A9	BnaA03g51030D	A3
					BnaC07g44970D	C7
	At4g34520	Chr4	Bol012686	C9	BnaC09g08890D	C9
			Bol031851	C7	BnaC07g05570D	C7
			Bol034681	C1	BnaC03g65980D	C3
			Bol034683	C1	BnaC03g66040D	C3
			Bol042644	C3	BnaC03g46130D	C3
			Bol042645	C3	BnaC03g46140D	C3
			Bra001974	A7	BnaA07g03590D	A7
			Bra034634	A8	BnaA08g11140D	A8
			Bra034635	A8	BnaA08g11130D	A8
			Bra037304	A9	BnaA09g08660D	A9
Glycerol-3-Phosphate Acyltransferase GPAT	At1g01610	Chr1	Bol011515	C9	*
			Bol018471	C8	BnaCnng08770D	Cn
			Bol040681	C5	BnaC05g00450D	C5
			Bra032643	A9	*
			Bra033249	A10	BnaA10g00370D	A10
	At1g32200	Chr1	Bol014055	C1	BnaCnng35920D	Cn
			Bra023248	A9	BnaA09g24560D	A9
			Bra033846	A5	BnaA05g16330D	A5
					BnaC05g28890D	C5
			Bra035512	A8	BnaA08g06960D	A8
	At2g38110	Chr2	Bra005137	A5	BnaA05g06580D	A5
			Bra017137	A4	BnaAnng31310D	An
			Bol025280	C4	BnaC04g45690D	C4
			Bol017760	C4	BnaCnng43470D	Cn
	At3g11430	Chr3	Bol005907	C5	BnaCnng31250D	Cn
			Bol010340	C5	BnaC05g41250D	C5
			Bol023198	C1	BnaCnng49400D	Cn
			Bol043978	C9	BnaC09g49330D	C9
			Bra034796	A5	BnaA05g27110D	A5
			Bra034797	A5	BnaA05g27130D	A5
			Bra034843	A5	BnaA05g27640D	A5
	At4g00400	Chr4	Bra037338	A9	*
	At5g06090	Chr5	Bra009162	A10	BnaA10g30430D	A10
	At5g60620	Chr5	Bol013729	C1	BnaC01g03300D	C1
			Bra002465	A10	BnaA10g13450D	A10
					BnaC09g53950D	C9
			Bra011598	A1	BnaA01g02170D	A1
Holo-ACP Synthase HAS	At3g11470	Chr3	Bra027255	A5	BnaA05g24210D	A5
			Bra034839	A5	BnaA05g27590D	A5
			Bol011144	C5	BnaC05g38250D	C5
			Bol005911	C5	BnaCnng31290D	Cn
Homologous to the maize transcription factor Viviparous-1 ABI3	At3g24650	Chr3	Bol042464	C3	BnaC03g44820D	C3
Homomeric Acetyl-coA Carboxylase Hm-ACC	At1g36180	Chr1	Bol045157	C6	BnaC06g01580D	C6
			Bra018702	A6	BnaA06g04070D	A6
			Bra036771	A9	BnaA08g06180D	A8
					BnaC08g06560D	C8
Hydroxyacyl-ACP Dehydrase HAD	At5g10160	Chr5	Bra028597	A2	BnaA02g00390D	A2
			Bra006052	A3	BnaA03g02830D	A3
	At2g22230	Chr2	Bol008757	C3	BnaC03g04180D	C3
			Bol024644	C2	BnaC02g00470D	C2
			Bra030254	A4	BnaA04g12710D	A4
					BnaC04g34640D	C4
			Bra038539	A9	BnaA09g42770D	A9
Ketoacyl-ACP Reductase KAR	At1g24360	Chr1	Bol005292	C3	BnaC03g75820D	C3
			Bol041753	C7	BnaC07g11210D	C7
			Bra010962	A8	BnaA08g19070D	A8
			Bra030025	A5	BnaA07g09030D	A7
			Bra032808	A9	BnaA09g28100D	A9
					BnaC05g21140D	C5
	At1g62610	Chr1	Bol012457	C3	BnaC03g48080D	C3
			Bol012460	C3	BnaC03g48130D	C3
			Bol044204	C4	BnaC04g25660D	C4
			Bol044205	C4	BnaCnng46610D	Cn
			Bol045399	C8	BnaC08g26120D	C8
			Bra024488	A3	BnaA06g25500D	A6
	At3g55290	Chr3	Bra007151	A9	BnaA09g34910D	A9
			Bra014757	A4	BnaA04g03710D	A4
			Bra014760	A4	*
			Bra014761	A4	BnaC05g27730D	C5
			Bra014762	A4	BnaA02g04430D	A2
			Bra036706	A7	BnaA09g10000D	A9
					BnaC09g10050D	C9
			Bra040871	Sca000289	BnaA06g25540D	A6
Ketoacyl-ACP Synthase I KASI	At5g46290	Chr5	Bol006345	C7	BnaC07g19000D	C7
			Bol032111	C9	BnaC09g19280D	C9
			Bra017565	A9	BnaA09g17930D	A9
			Bra022029	A4	BnaA02g24400D	A2
					BnaC02g32230D	C2
			Bra025025	A6	BnaA06g36060D	A6
Ketoacyl-ACP Synthase II KASII	At1g74960	Chr1	Bol012577	C6	*
			Bol021994	C1	BnaC01g26460D	C1
			Bol026136	C6	BnaC06g35760D	C6
			Bol026840	C5	BnaC05g14920D	C5
			Bol039921	C6	BnaC06g22680D	C6
			Bol042053	C7	*
			Bra003777	A7	BnaA07g21940D	A7
			Bra008173	A2	BnaA02g17050D	A2
			Bra014202	A8	*
			Bra014203	A8	*
			Bra015879	A10	BnaA07g31890D	A7
			Bra025724	A4	BnaA06g13360D	A6
Ketoacyl-ACP Synthase III KASIII	At1g62640	Chr1	Bra027031	A9	BnaA09g12890D	A9
Linoleate Desaturase FAD3	At2g29980	Chr2	Bol001628	Sca000431	BnaC04g14820D	C4
			Bol005888	C5	BnaC05g42010D	C5
			Bol017645	C4	BnaC03g16520D	C3
			Bol033304	C4	BnaC04g40760D	C4
			Bra001392	A3	BnaA03g31600D	A3
					BnaC03g37090D	C3
			Bra018348	A5	*
			Bra021599	A1	BnaA04g17150D	A4
			Bra022767	A2	BnaA03g13590D	A3
			Bra034863	A5	BnaA05g27840D	A5
Lipoate Synthase LS	At5g08415	Chr5	Bra005992	A3	BnaA03g55730D	A3
			Bra028657	A2	BnaAnng06100D	An
			Bol024583	C2	BnaC02g01120D	C2
			Bol008808	C3	BnaC03g03580D	C3
Lipoyltransferase LT	At4g31050	Chr4	Bra011244	A1	BnaA01g06090D	A1
			Bra010258	A8	BnaA08g12720D	A8
			Bol012964	C3	*
			Bol018032	C1	BnaC01g07340D	C1
Long-Chain Acyl-CoA Synthetase LCAS	At1g64400	Chr1	Bol006807	C9	BnaC09g26090D	C9
			Bol009606	C1	BnaC01g15670D	C1
			Bol011768	C2	BnaC02g28920D	C2
			Bra027700	A9	BnaAnng19690D	An
	At1g77590	Chr1	Bol019012	C2	BnaA02g18280D	A2
					BnaCnng11470D	Cn
			Bra003678	A7	BnaA07g20920D	A7
					BnaC06g20910D	C6
	At2g04350	Chr2	Bol027762	C4	BnaC04g05920D	C4
					BnaC04g17460D	C4
			Bol042501	C3	BnaC03g44430D	C3
			Bra005276	A5	BnaA05g07920D	A5
			Bra013210	A3	BnaA03g57930D	A3
			Bra017968	A3	BnaA01g23830D	A1
					BnaA10g24190D	A10
	At2g47240	Chr2	Bra004467	A5	BnaC04g51420D	C4
			Bra021392	A1	BnaA04g26960D	A4
	At4g11030	Chr4	Bra033159	A2	BnaA02g21860D	A2
			Bra035259	A7	BnaA09g22150D	A9
	At4g23850	Chr4	Bra013735	A1	BnaA01g13470D	A1
Malonyl-CoA : ACP Malonyltransferase MCMT	At2g30200	Chr2	Bol033324	C4	BnaC03g16690D	C3
					BnaC04g14590D	C4
					BnaC04g40990D	C4
			Bol033326	C4	BnaC04g41000D	C4
			Bra018329	A5	BnaA05g12180D	A5
			Bra021619	A4	BnaA04g17370D	A4
			Bra022783	A3	BnaA03g13780D	A3
NAD-dependent Glycerol-3-Phosphate Dehydrogenase GPDH	At2g40690	Chr2	Bra016977	A8	BnaA04g23450D	A4
			Bol005118	C4	BnaC04g47330D	C4
	At2g41540	Chr2	Bol006932	C4	BnaC04g01960D	C4
			Bol007696	C5	BnaC05g44270D	C5
			Bol020545	C3	BnaC03g23410D	C3
			Bra000231	A3	BnaA03g19520D	A3
			Bra004628	A5	BnaA05g02270D	A5
	At3g07690	Chr3	Bra029669	A2	BnaA05g29950D	A5
	At5g40610	Chr5	Bra025561	A6	BnaA04g10450D	A4
			Bra028466	A4	BnaA07g15060D	A7
					BnaC06g42250D	C6
Oleate Desaturase FAD2	At3g12120	Chr3	Bol007285	C1	BnaAnng09250D	An
			Bol010322	C5	BnaC05g40970D	C5
			Bra034777	A8	BnaA05g26900D	A5
Phosphatidate Phosphatase PP	At2g01180	Chr2	Bol007953	C7	BnaC07g48780D	C7
			Bol018893	C9	BnaC09g20440D	C9
			Bra017464	A9	BnaA09g18500D	A9
			Bra024851	A9	BnaA06g34530D	A6
			Bra024900	A6	BnaA06g35100D	A6
	At3g09560	Chr3	Bol028152	C7	BnaCnng70470D	Cn
			Bra011968	A7	BnaAnng38160D	An
					BnaC02g14100D	C2
			Bra022399	A5	*
			Bra029774	A5	BnaA05g28920D	A5
					BnaC05g43390D	C5
			Bra034073	A1	BnaA01g32210D	A1
	At3g50920	Chr3	Bra006653	A3	BnaC01g22010D	C1
					BnaC07g31970D	C7
					BnaCnng22260D	Cn
			Bra012879	A3	BnaA03g41050D	A3
			Bra036849	A8	BnaA09g31580D	A9
	At3g58490	Chr3	Bra003339	A7	BnaA07g17850D	A7
			Bol023735	C6	BnaC06g16600D	C6
	At5g03080	Chr5	Bra009551	A10	BnaA10g26780D	A10
					BnaCnng03060D	Cn
			Bra028851	A2	BnaAnng00610D	An
					BnaC02g03380D	C2
	At5g42870	Chr5	Bol015242	C4	BnaC04g17600D	C4
			Bra027461	A5	BnaA09g15750D	A9
					BnaC09g17210D	C9
			Bra033646	A6	BnaA06g37030D	A6
	At5g66450	Chr5	Bra005332	A5	*
			Bra008637	A10	BnaC02g48930D	C2
			Bra012072	A7	BnaA07g12610D	A7
					BnaCnng46570D	Cn
			Bra028216	A4	*
Phosphatidylcholine:diacylglycerol cholinephosphotransferase PDCT	At3g15820	Chr3	Bol011200	C5	BnaC05g37480D	C5
			Bol018206	C2	BnaC02g13150D	C2
			Bol023014	C3	BnaC03g39290D	C3
			Bol023015	C3	*
			Bol034735	C1	BnaA01g28480D	A1
					BnaCnng55290D	Cn
			Bra001607	A3	BnaA03g57520D	A3
			Bra027205	A9	BnaA05g23710D	A5
			Bra035568	A8	BnaA02g09120D	A2
Phospholipase A2 PLA2	At2g19690	Chr2	Bol019575	C1	BnaC01g09050D	C1
					BnaA01g07400D	A1
			Bra036711	A9	BnaA09g09940D	A9
					BnaC09g09990D	C9
			Bra039011	A7	BnaA07g01090D	A7
					BnaC07g01540D	C7
	At3g18860	Chr3	Bol022865	C3	BnaCnng37640D	Cn
			Bol034606	C3	BnaC03g10140D	C3
			Bra001726	A3	BnaA03g34980D	A3
			Bra022366	A5	BnaA05g21240D	A5
					BnaC05g34160D	C5
	At4g19860	Chr4	Bol024360	C7	BnaC07g36060D	C7
			Bra012531	A3	BnaA03g44190D	A3
			Bra013430	A3	BnaA01g10270D	A1
					BnaC01g41270D	C1
	At4g29070	Chr4	Bol019604	C1	BnaC01g09360D	C1
			Bol021103	C8	BnaC08g13420D	C8
			Bra010339	A8	BnaA08g13520D	A8
			Bra011081	A1	BnaA01g07820D	A1
					BnaA01g07830D	A1
	At4g29460	Chr4	Bra011112	A1	BnaA01g07390D	A1
			Bra010327	A8	BnaA08g13410D	A8
Phospholipid : Diacylglycerol Acyltransferase PDAT	At3g44830	Chr3	Bol024120	C3	BnaC03g53830D	C3
			Bol024121	C3	BnaCnng72190D	Cn
			*	*	BnaC03g53840D	C3
	At5g13640	Chr5	Bol043418	C9	BnaC09g43460D	C9
			Bra008812	A10	BnaA10g29880D	A10
			Bra023426	A9	BnaA02g01770D	A2
					BnaC02g04910D	C2
PII	At4g01900	Chr4	Bra000908	A3	BnaA03g26470D	A3
			Bol030698	C3	BnaC03g31330D	C3
Stearoyl-ACP Desaturase SAD	At2g43710	Chr2	Bol019888	C9	BnaC09g41580D	C9
			Bol029476	C3	BnaC03g24420D	C3
			Bol030021	C4	BnaC04g03030D	C4
			Bra000321	A3	BnaA03g20420D	A3
			Bra004778	A5	BnaA05g03490D	A5
					BnaCnng27900D	Cn
			Bra014709	A4	BnaAnng15210D	An
	At3g02610	Chr3	Bra039178	A7	BnaA05g33500D	A5
					BnaC05g48250D	C5
			Bol019890	C9	BnaC09g41590D	C9
	At3g02630	Chr3	Bol001726	Sca000425	*
			Bol002227	Sca000397	BnaC03g33080D	C3
			Bra001057	A3	BnaA03g28050D	A3
			Bra021427	A1	*
			Bra008632	A10	BnaA10g18090D	A10
	At5g16240	Chr5	Bra008631	A10	BnaA10g18080D	A10
Transcription factor/activator LEC	At1g21970	Chr1	Bra030087	A7	BnaA07g08500D	A7
			Bra032890	A9	BnaA09g27380D	A9
					BnaC05g50460D	C5
			Bol005802	C5	BnaC05g19340D	C5
			Bol007921	C7	BnaC07g20410D	C7
			Bol009702	C5	BnaCnng59920D	Cn
			Bol018901	C9	BnaC09g20350D	C9
			Bra012301	A7	BnaA07g10770D	A7
					BnaC07g14150D	C7
			Bra016397	A7	BnaA08g21060D	A8
			Bra017471	A9	BnaA09g18420D	A9
			Bra024924	A6	BnaA06g35340D	A6
			Bra031356	A9	BnaAnng04140D	An
	At1g28300	Chr1	Bol041825	C7	BnaC07g10500D	C7
Transcriptional factor FUS3	At3g26790	Chr3	Bra032953	A2	BnaA02g28280D	A2
			Bra025229	A6	BnaA06g32660D	A6
			Bol031115	C2	BnaC02g36350D	C2
			Bol042836	C7	BnaC07g48930D	C7
Trihelix DNA Binding Family ASIL1	At1g54060	Chr1	Bol013373	C6	BnaC06g10480D	C6
			Bol035151	C3	BnaC03g78260D	C3
			Bol035564	C3	BnaC03g38340D	C3
			Bol039069	C6	BnaC06g06860D	C6
			Bra014370	A8	BnaA05g14030D	A5
			Bra030909	A8	BnaA08g00940D	A8
			Bra037960	A1	BnaA06g01360D	A6
WRI1	At3g54320	Chr3	Bra003178	A7	BnaA07g16350D	A7
			Bra007066	A9	BnaA09g34250D	A9
			Bol025192	C8	BnaC08g25150D	C8
(*): unidentified or missing genes
