# Supplementary material for: Synteny analysis of genes and distribution of loci controlling oil content and fatty acid profile based on QTL alignment map in Brassica napus
Source: BMC Genomics. 2017 Oct 12;18:776. doi: 10.1186/s12864-017-4176-6 (PMC5639739; doi:10.1186/s12864-017-4176-6)
Supplement: Additional file 2: Table S2. — QTLs for FA and OC in nine populations, mapped to B. napus “Darmor-bzh” reference genome v4.1. (XLSX 33 kb) [file 12864_2017_4176_MOESM2_ESM.xlsx]

## Sheet: Sheet1
Supplemental table 2. QTLs for fatty acid and oil content in nine populations, mapped to B. napus "Darmor-bzh" reference genome v4.1.
QTLs	Population	Chromosome	QTLs interval (cM)	Marker interval	Start (Mb)	End (Mb)
qOC-A2-DY	DY	A2	67.7-102.9	J14.710/CZ0b696769	22.11	22.11
qOC-A3-DY	DY	A3	0-31.3	Bras002b/CB10415	13.45	18.52
qOC-A5-DY	DY	A5	0-23.9	Bras072a/Bras063a	0.93	3.32
qOC-A6-1-DY	DY	A6	20-56.8	CZ1r225697/CB10065	4.39	7.33
qOC-A6-2-DY	DY	A6	130.9-155.2	Bras115/W09.CD1	21.5	21.5
qOC-A10-DY	DY	A10	79.2-111.3	MR156/Bras001	7.13	7.13
qOC-C2-1-DY	DY	C2	0-43.5	CB10543a/CZ0b716882	43.34	43.34
qOC-C2-2-DY	DY	C2	123.8-167.4	MR216a/CZ0b686968	8.95	8.95
qOC-C6-DY	DY	C6	18-46.1	K11.750/CB10526	13.14	20.25
qC16:0-A4-KN	KN	A4	68.60-71.40	Bn-A04-p18089854/Bn-A01-p25364218	18.1768	19.086
qC16:0-A6-KN	KN	A6	60.90-62.90	Bn-A06-p16702471/Bn-A06-p17176086	18.1894	18.5757
qC16:0-A7-KN	KN	A7	114.20-119.50	Bn-A07-p17085728/Bn-A07-p19001778	18.9868	20.8188
qC16:0-C3-KN	KN	C3	184.33-184.48	Bs_15794_3-p147011/Bs_15794_3-p83984	55.4488	55.7114
qC16:0-C4-KN	KN	C4	123.90-129.00	Bs_15585_1-p456291/Bs_23719_1-p255	44.3867	45.4596
qC18:0-A8-1-KN	KN	A8	21.6-25.9	Bn-A08-p10480848/Bn-A08-p12599446	8.47913	10.5156
qC18:0-A8-2-KN	KN	A8	27.6-29.7	Bn-A08-p11458466/Bn-A08-p13030362	9.30153	10.8392
qC18:0-C1-KN	KN	C1	78.5-80.2	Bs_15844_1-p6065/Bs_17515_1-p634357	33.2333	34.1466
qC18:0-C3-1-KN	KN	C3	173.6-176	Bs_16394_2-p542540/Bs_15703_1-p44024	50.7613	52.3528
qC18:0-C3-2-KN	KN	C3	173.6-176.4	Bs_16394_2-p542540/Bs_15703_1-p44024	50.7613	52.3528
qC18:0-C3-3-KN	KN	C3	182.35-183.46	Bs_16069_1-p3263731/Bs_16888_1-p1222121	53.833	55.4164
qC18:0-C3-4-KN	KN	C3	184.16-184.65	Bs_15794_3-p147011/Bs_15794_3-p83984	55.4488	55.7114
qC18:0-C9-1-KN	KN	C9	62.2-64.7	Bs_27554_1-p3917/Bs_15808_1-p646761	36.0274	37.4933
qC18:0-C9-2-KN	KN	C9	72.8-78.2	Bs_23903_1-p21377/Bs_15576_1-p68117	39.4572	41.1216
qC18:1-A1-KN	KN	A1	22.8-26.7	Bn-A01-p3134159/Bn-A01-p3737522	2.83725	3.39106
qC18:1-A8-1-KN	KN	A8	19.14-20.17	Bn-A08-p2519736/Bn-A08-p10215623	1.95467	8.16305
qC18:1-A8-2-KN	KN	A8	23.82-24.39	Bn-A08-p10844808/Bn-A08-p11308315	8.74628	9.16899
qC18:1-A8-3-KN	KN	A8	25.72-26.09	Bn-A08-p11329864/Bn-A08-p12599446	9.18446	10.5156
qC18:1-A8-4-KN	KN	A8	32.67-33.14	Bn-A08-p13030439/Bn-A08-p13271950	10.8392	11.0408
qC18:1-A8-5-KN	KN	A8	34.7-35.6	Bn-A08-p13328135/Bn-A08-p14067094	11.0755	11.7675
qC18:1-C3-1-KN	KN	C3	172.72-175.29	Bs_24631_1-p785802/Bs_16394_2-p54834	49.6158	51.3425
qC18:1-C3-2-KN	KN	C3	176-177.8	Bs_16394_2-p55723/Bs_15703_1-p44024	51.3417	52.3528
qC18:1-C3-3-KN	KN	C3	182.64-182.97	Bs_17457_1-p493971/Bs_15794_3-p85935	53.9211	55.7132
qC18:1-C3-4-KN	KN	C3	183.28-183.58	Bs_15794_3-p85935/Bs_15794_1-p437864	55.7132	55.8378
qC18:1-C3-5-KN	KN	C3	184.36-184.45	Bs_15794_3-p147011/Bs_15794_3-p83984	55.4488	55.7114
qC18:2-A2-1-KN	KN	A2	58.9-59.5	Bn-A02-p8893045/Bn-A02-p9422112	5.84959	6.2414
qC18:2-A2-2-KN	KN	A2	62.92-64.89	Bn-A02-p10377179/Bn-A02-p12822311	7.23794	9.57282
qC18:2-A2-3-KN	KN	A2	66.5-73.5	Bn-A02-p10815969/Bn-A02-p20242753	7.64261	19.7387
qC18:2-A3-1-KN	KN	A3	108-111.1	Bn-A03-p21830330/Bn-A03-p22090414	20.6155	20.9226
qC18:2-A3-2-KN	KN	A3	115.3-116.5	Bn-A03-p23921932/Bn-A03-p24690789	22.5824	23.1576
qC18:2-A6-1-KN	KN	A6	52.3-54.7	Bn-A06-p19333117/Bn-A06-p7023818	15.3578	6.47494
qC18:2-A6-2-KN	KN	A6	58.3-62.1	Bn-A06-p15632434/Bn-A06-p17003685	17.1322	18.4217
qC18:2-A6-3-KN	KN	A6	60-62.9	Bn-A06-p16702471/Bn-A06-p17176086	18.1894	18.5757
qC18:2-A6-4-KN	KN	A6	68-71.8	Bn-A06-p17346654/Bn-A06-p18432812	18.7396	19.8025
qC18:2-A8-1-KN	KN	A8	19.3-21.1	Bn-A08-p3336620/Bn-A08-p10214814	2.81687	8.16214
qC18:2-A8-2-KN	KN	A8	22.75-24.07	Bn-A08-p10844808/Bn-A08-p11308315	8.74628	9.16899
qC18:2-A8-3-KN	KN	A8	25.69-26.26	Bn-A08-p11329864/Bn-A08-p12599446	9.18446	10.5156
qC18:2-A9-KN	KN	A9	158.2-160	Bn-A09-p36891502/Bn-A09-p34469671	33.8393	31.7079
qC18:2-A10-KN	KN	A10	15.4-16.3	Bn-A10-p6460164/Bn-A10-p8409315	7.25995	9.89888
qC18:2-C1-KN	KN	C1	54.2-55.1	Bs_17731_1-p537114/Bs_16534_2-p38670	6.77023	31.1733
qC18:2-C3-1-KN	KN	C3	175.95-176.86	Bs_16394_2-p330427/Bs_15703_1-p44024	51.0251	52.3528
qC18:2-C3-2-KN	KN	C3	182.66-183.02	Bs_17457_1-p493971/Bs_15794_3-p85935	53.9211	55.7132
qC18:2-C3-3-KN	KN	C3	184.36-184.45	Bs_15794_3-p147011/Bs_15794_3-p83984	55.4488	55.7114
qC18:2-C5-1-KN	KN	C5	49.25-58.97	Bs_22728_1-p944707/Bs_16082_1-p466994	6.14409	8.15591
qC18:2-C5-2-KN	KN	C5	101.5-105	Bs_17441_1-p831019/Bs_17441_3-p54682	39.9362	40.3561
qC18:2-C5-3-KN	KN	C5	108.9-111.5	Bs_20219_1-p53873/Bs_18181_1-p1264623	40.7327	41.0199
qC18:2-C5-4-KN	KN	C5	110.1-111.91	Bs_20219_1-p53873/Bs_20219_1-p361815	40.7327	40.9957
qC18:2-C5-5-KN	KN	C5	114.4-116.9	Bs_23186_1-p102192/Bs_20270_1-p1259481	41.341	41.6863
qC18:2-C5-6-KN	KN	C5	116.9-118.6	Bs_21634_1-p20207/Bs_20270_1-p1247236	42.6091	41.6767
qC18:3-A1-KN	KN	A1	14.5-24.7	Bn-A01-p2121224/Bn-A01-p3643352	1.60946	3.31122
qC18:3-A3-1-KN	KN	A3	17.4-22.8	Bn-A03-p2879773/Bn-A03-p3801626	2.44004	3.35653
qC18:3-A3-2-KN	KN	A3	101-104.8	Bn-A03-p20786060/Bn-A03-p21414316	19.5977	20.1825
qC18:3-A3-3-KN	KN	A3	107.4-110.6	Bn-A03-p21787407/Bn-A03-p22090414	20.5702	20.9226
qC18:3-A3-4-KN	KN	A3	111.59-113.22	Bn-A03-p22014622/Bn-A03-p22595213	20.8383	21.388
qC18:3-A3-5-KN	KN	A3	119-121.4	Bn-A03-p25365003/Bn-A03-p25949676	23.7208	24.3085
qC18:3-A5-1-KN	KN	A5	15.2-19.4	Bn-A05-p547582/Bn-A05-p1134104	0.668941	1.27189
qC18:3-A5-2-KN	KN	A5	22.7-26.8	Bn-A05-p1496037/Bn-A05-p1919060	1.61964	2.02465
qC18:3-A5-3-KN	KN	A5	33.65-33.98	Bn-A05-p2645365/Bn-A05-p2830103	2.74924	2.88887
qC18:3-A5-4-KN	KN	A5	40.3-46.2	Bn-A05-p3311786/Bn-A05-p4418703	3.3347	4.28756
qC18:3-A5-5-KN	KN	A5	44-46.2	Bn-A05-p3953066/Bn-A05-p4418703	3.82135	4.28756
qC18:3-A5-6-KN	KN	A5	48.6-50.9	Bn-A05-p4941234/Bn-A05-p5102120	4.80099	4.92187
qC18:3-A5-7-KN	KN	A5	49.94-51.07	Bn-A05-p5041159/Bn-A05-p5102120	4.86187	4.92187
qC18:3-A5-8-KN	KN	A5	57.4-59	Bn-A05-p6867531/Bn-A05-p16490679	6.31667	15.115
qC18:3-A6-1-KN	KN	A6	2-10.8	Bn-A06-p393328/Bn-A06-p2826315	0.83467	2.73351
qC18:3-A6-2-KN	KN	A6	50.37-50.86	Bn-A06-p19333117/Bn-A06-p6486764	15.3578	5.92464
qC18:3-A6-3-KN	KN	A6	59.8-61.9	Bn-A06-p16460575/Bn-A06-p17003685	17.976	18.4217
qC18:3-A6-4-KN	KN	A6	60-62.6	Bn-A06-p16702471/Bn-A06-p17003685	18.1894	18.4217
qC18:3-A6-5-KN	KN	A6	64.6-65.6	Bn-A06-p17176086/Bn-A06-p17242102	18.5757	18.6365
qC18:3-A8-1-KN	KN	A8	19.3-21.1	Bn-A08-p3336620/Bn-A08-p10214814	2.81687	8.16214
qC18:3-A8-2-KN	KN	A8	20.77-22.75	Bn-A08-p3336620/Bn-A08-p11308315	2.81687	9.16899
qC18:3-A8-3-KN	KN	A8	22.75-24.07	Bn-A08-p10844808/Bn-A08-p11308315	8.74628	9.16899
qC18:3-A8-4-KN	KN	A8	37.85-38.72	Bn-A08-p14516260/Bn-A08-p15258493	12.2161	12.8158
qC18:3-A8-5-KN	KN	A8	41.74-42.21	Bn-A08-p15872628/Bn-A08-p16052172	13.3405	13.5112
qC18:3-A9-1-KN	KN	A9	31.3-32.5	Bn-A09-p1956137/Bs_17190_1-p237474	1.99927	3.26406
qC18:3-A9-2-KN	KN	A9	34.5-40.1	Bn-A09-p2963981/Bn-A09-p4038403	2.87269	3.96786
qC18:3-A9-3-KN	KN	A9	51.3-54.4	Bn-A09-p6852464/Bn-A09-p9325852	5.99213	8.4146
qC18:3-A9-4-KN	KN	A9	62.9-66.1	Bs_18100_1-p232785/Bn-A09-p16195258	9.61681	11.1528
qC18:3-A9-5-KN	KN	A9	69.2-72.1	Bn-A09-p14501539/Bn-A08-p9226559	12.6091	14.3011
qC18:3-A10-KN	KN	A10	52.9-54.4	Bn-A10-p14528560/Bn-A10-p16401982	14.4619	15.1912
qC18:3-C1-KN	KN	C1	43.3-44.8	Bs_15838_5-p693736/Bs_15838_5-p1092811	32.2157	3.9355
qC18:3-C2-1-KN	KN	C2	23.6-27.4	Bs_15714_1-p3007703/Bs_15714_1-p1983642	0.52461	2.23112
qC18:3-C2-2-KN	KN	C2	42.4-46.2	Bs_15714_1-p1063274/Bs_15714_1-p696326	3.21341	3.63083
qC18:3-C2-3-KN	KN	C2	50.23-51.45	Bs_17969_1-p2047/Bs_15714_1-p135293	4.3302	4.23855
qC18:3-C3-1-KN	KN	C3	173.6-176	Bs_16394_2-p542540/Bs_15703_1-p44024	50.7613	52.3528
qC18:3-C3-2-KN	KN	C3	176.85-179.28	Bs_16394_2-p55723/Bs_17042_1-p296096	51.3417	53.4384
qC18:3-C3-3-KN	KN	C3	179.2-183.2	Bs_16069_1-p3263731/Bs_16888_1-p1222121	53.833	55.4164
qC18:3-C5-1-KN	KN	C5	51.61-60.59	Bs_22728_1-p944707/Bs_22183_1-p41540	6.14409	9.28318
qC18:3-C5-2-KN	KN	C5	62.3-65.3	Bs_22183_1-p41540/Bs_21338_1-p194830	9.28318	11.6185
qC18:3-C5-3-KN	KN	C5	63.2-67.8	Bs_22183_1-p41540/Bs_15969_1-p215735	9.28318	22.5252
qC18:3-C7-1-KN	KN	C7	61.9-65.3	Bs_15705_3-p351405/Bs_16069_1-p1202176	36.1342	37.6476
qC18:3-C7-2-KN	KN	C7	71.6-79.2	Bs_16069_1-p2885459/Bs_16069_1-p4466600	39.3581	40.8248
qC18:3-C8-1-KN	KN	C8	91.3-97.3	Bs_16021_1-p585766/Bn-A09-p35647477	38.3054	37.1773
qC18:3-C8-2-KN	KN	C8	104.8-111	Bs_16197_1-p438035/Bs_16389_1-p610756	33.58	37.4819
qC18:3-C9-1-KN	KN	C9	17.8-19.2	Bs_16456_1-p408264/Bs_17526_1-p1005324	0.994574	1.56163
qC18:3-C9-2-KN	KN	C9	21-23.2	Bs_19783_1-p327775/Bs_17190_1-p1134270	2.81543	4.48501
qC20:0-A8-KN	KN	A8	25.7-26.9	Bn-A08-p11329864/Bn-A08-p12599446	9.18446	10.5156
qC20:0-C3-1-KN	KN	C3	25.6-26.3	Bs_27198_1-p578320/Bs_18936_1-p240670	2.63023	2.8523
qC20:0-C3-2-KN	KN	C3	182.9-183.5	Bs_17457_1-p151633/Bs_16888_1-p1222121	54.3762	55.4164
qC20:0-C3-3-KN	KN	C3	184.3-184.5	Bs_15794_3-p147011/Bs_15794_3-p83984	55.4488	55.7114
qC22:1-A8-1-KN	KN	A8	20.8-23.6	Bn-A08-p3336620/Bn-A08-p11308315	2.81687	9.16899
qC22:1-A8-2-KN	KN	A8	23.36-24.4	Bn-A08-p10844808/Bn-A08-p11308315	8.74628	9.16899
qC22:1-A8-3-KN	KN	A8	25.76-26.05	Bn-A08-p11329864/Bn-A08-p12599446	9.18446	10.5156
qC22:1-C3-1-KN	KN	C3	174.98-176.5	Bs_16394_2-p330427/Bs_15703_1-p44024	51.0251	52.3528
qC22:1-C3-2-KN	KN	C3	182.68-182.93	Bs_17457_1-p493971/Bs_15794_3-p85935	53.9211	55.7132
qC22:1-C3-3-KN	KN	C3	183.15-183.81	Bs_17457_1-p12659/Bs_15794_1-p437864	54.5538	55.8378
qC22:1-C3-4-KN	KN	C3	184.36-184.45	Bs_15794_3-p147011/Bs_15794_3-p83984	55.4488	55.7114
qUFA-A8-1-KN	KN	A8	21.44-22.37	Bn-A08-p10480848/Bn-A08-p11308315	8.47913	9.16899
qUFA-A8-2-KN	KN	A8	23.29-24.3	Bn-A08-p10844808/Bn-A08-p11308315	8.74628	9.16899
qUFA-A8-3-KN	KN	A8	30.9-31.7	Bn-A08-p13011710/Bn-A08-p13030362	10.7878	10.8392
qUFA-A8-4-KN	KN	A8	35.1-36	Bn-A08-p13486650/Bn-A08-p14167389	11.2352	11.8625
qUFA-A9-KN	KN	A9	33.54-35.47	Bn-A09-p2963981/Bn-A09-p4163989	2.87269	3.83455
qUFA-C2-1-KN	KN	C2	42.8-45.8	Bs_15714_1-p1063274/Bs_15714_1-p633944	3.21341	3.69427
qUFA-C2-2-KN	KN	C2	47.6-50	Bs_15714_1-p689831/Bs_17969_1-p2047	3.63732	4.3302
qUFA-C2-3-KN	KN	C2	49-51.5	Bs_15714_1-p585548/Bs_15714_1-p135293	3.73403	4.23855
qUFA-C2-4-KN	KN	C2	53.47-54.54	Bs_15714_1-p135293/Bs_17522_1-p1454520	4.23855	5.20557
qUFA-C2-5-KN	KN	C2	56-56.8	Bs_17522_1-p1483337/Bs_16934_1-p98107	5.17292	5.8619
qUFA-C2-6-KN	KN	C2	57.7-59	Bs_17522_1-p1483337/Bs_16934_1-p98107	5.17292	5.8619
qUFA-C3-1-KN	KN	C3	176.1-176.6	Bs_16394_2-p55723/Bs_15703_1-p44024	51.3417	52.3528
qUFA-C3-2-KN	KN	C3	182.76-182.85	Bs_17457_1-p493971/Bs_15794_3-p85935	53.9211	55.7132
qUFA-C3-3-KN	KN	C3	183.3-183.71	Bs_15794_3-p85935/Bs_15794_1-p437864	55.7132	55.8378
qUFA-C5-1-KN	KN	C5	107.46-109.88	Bs_17441_3-p213241/Bs_20219_1-p52642	40.4211	40.7315
qUFA-C5-2-KN	KN	C5	112.1-114.4	Bs_18181_1-p1264623/Bs_20270_1-p1434329	41.0199	41.8747
qUFA-C5-3-KN	KN	C5	116.32-117.09	Bs_20270_1-p1324454/Bs_20270_1-p1259481	41.7519	41.6863
qUFA-C6-KN	KN	C6	23.1-27.5	Bs_16647_1-p169144/Bs_23199_1-p39784	5.95691	7.26726
qUFA-C7-KN	KN	C7	65.7-78.2	Bs_16069_1-p396999/Bs_16069_1-p4466600	36.74	40.8248
qUFA-C8-KN	KN	C8	102.7-104.4	Bs_16445_1-p1815534/Bs_16197_1-p630099	34.979	33.401
qOC-A1-1-KN	KN	A1	40.5-64.0	e11m13-208/Ra3-H09	21.03	21.99
qOC-A1-2-KN	KN	A1	104.00-112.10	Bn_A01_p0091/Bn_A01_p0189_A1	6.016	8.053
qOC-A10-2-KN	KN	A10	5.8-16.7	Bn_A10_p2015 / niab144-A10	0.821	13.91
qOC-A10-3-KN	KN	A10	15-44.6	e10m18-368/BnGMS385	9	14.08
qOC-A10-1-KN	KN	A10	0 - 2.59	Bn_A10_p1926 / Bn_A10_p2015	13.91	15.49
qOC-A2-1-KN	KN	A2	37.6-44.5	B060E11-1b/B070J05b	2.15	2.96
qOC-A2-2-KN	KN	A2	44.5-64.0	B070J05b/BnGMS135	2.95	7.14
qOC-A2-3-KN	KN	A2	105.80-109.20	Bn_A02_p0209_A2/ Bns_p2186_A2	6.483	7.642
qOC-A2-4-KN	KN	A2	113.42 - 119.10	Bn_A02_p0326_A2/Bn_A02_p0407_A2	6.531	19.73
qOC-A3-3-KN	KN	A3	88.7-109.3	niab076/e10m21-360	19.03	20.35
qOC-A3-4-KN	KN	A3	109.3-122.1	e10m21-360/BnGMS616	21.48	21.48
qOC-A3-1-KN	KN	A3	23.58 - 28.43	Bn_A03_p0733_A3/Bn_A03_p0476_A3	3.364	4.284
qOC-A3-2-KN	KN	A3	31.9-35.8	Bn_A03_p0707_A3/Bn_A03_p0446_A3	4.651	5.386
qOC-A3-5-KN	KN	A3	120.45 - 124.29	Bns_p2873 / Bn_A03_p0721_A3	14.32	16.07
qOC-A3-6-KN	KN	A3	150.70-153.90	Bn_A03_p0586 / Bns_p3760_A3	21.36	21.86
qOC-A3-5-KN	KN	A3	182.10 - 183.59	Bn_A03_p0699 / Bns_p2343_A3	22.1	23.15
qOC-A8-3-KN	KN	A8	11.4-20.3	e8m13-117/e6m28-337	8.28	8.35
qOC-A8-4-KN	KN	A8	21.4-30.5	Ss1702/BnGMS312	9.35	12.03
qOC-A8-1-KN	KN	A8	1.08 - 1.85	Bn_A08_p1603_A8 / Bn_A08_p1660	2.022	2.088
qOC-A8-2-KN	KN	A8	7.34 - 9.88	Bns_p2739_A8 / Bns_p2735_A8	9.198	10.83
qOC-A8-5-KN	KN	A8	10.85 - 13.78	Bns_p2735_A8 / Bn_A08_p1589_A8	10.37	12.21
qOC-A8-6-KN	KN	A8	17.61 - 18.41	Bn_A08_p1586_A8 / Bn_A08_p1618_A8	11.85	12.21
qOC-A8-7-KN	KN	A8	19.53 - 20.49	Bn_A08_p1619 / Bn_A08_p1587_A8	11.06	11.9
qOC-A8-8-KN	KN	A8	20.4-24.2	Bn_A08_p1585_A8 / Bn_A08_p1590	11.96	12.81
qOC-A9-1-KN	KN	A9	7.1-44.7	niab028/BrSF95-50	6.37	11.43
qOC-A9-2-KN	KN	A9	21.81 - 24.73	Bns_p2779_A9 / Bn_A09_p1846_A9	3.26	4.34
qOC-A9-3-KN	KN	A9	30.4-32.2	Bn_A09_p1750 / Bn_A09_p1805	5.87	6.35
qOC-A9-4-KN	KN	A9	32.36 - 36.17	Bn_A09_p1805 / Bn_A09_p1823_A9	6.35	9.29
qOC-A9-5-KN	KN	A9	67.1-73.1	Bn_A05_p0981_A9 / Bn_A09_p1694_A9	24.78	26
qOC-A9-6-KN	KN	A9	94.9-96.7	Bn_A09_p1813_A9 / Bn_A09_p1743_A9	28.29	28.49
qOC-A9-7-KN	KN	A9	97.23 - 99.58	Bn_A09_p1743_A9 / Bn_A09_p1746	28.49	28.65
qOC-A9-8-KN	KN	A9	99.9-101.2	Bn_A09_p1700 / Bn_A09_p1713_A9	28.68	29.66
qOC-A9-9-KN	KN	A9	105.79 - 106.77	Bns_p2574_A9 / Bn_A09_p1830_A9	30.61	30.68
qOC-A9-10-KN	KN	A9	111.62 - 113.79	Bns_p2570 / Bn_A09_p1707_A9	31.09	33.75
qOC-A9-11-KN	KN	A9	116.16 - 116.59	Bn_A09_p1705_A9 / Bn_A09_p1706_A9	33.75	33.83
qOC-A9-12-KN	KN	A9	119.88 - 124.13	Bn_A09_p1888 / Bn_A09_p1885_A9	32.53	33.83
qOC-C2-1-KN	KN	C2	82.1 - 86.18	Bn_C_p2030_C2 / Bns_p2108_C2	37.24	39.02
qOC-C2-2-KN	KN	C2	89.17 - 93.04	Bns_p2329_C2 / Bns_p3492_C2	39	41.76
qOC-C2-3-KN	KN	C2	97.6-103.1	Bns_p2762 / Bns_p2933	40.35	43.54
qOC-C2-4-KN	KN	C2	109.45 - 112.72	Bns_p2945_C2 / Bn_A02_p0334_C2	43.78	44.13
qOC-C3-1-KN	KN	C3	79.9-113.8	BnGMS326/BRAS068	38.59	48.64
qOC-C3-2-KN	KN	C3	113.8-141.3	BRAS068/FITO347	50.72	58.52
qOC-C3-3-KN	KN	C3	142.23 - 147.64	Bn_A03_p0486_C3 / Bns_p2627_C3	0.07	1.59
qOC-C3-4-KN	KN	C3	163.56 - 168.65	Bns_p3685 / Bns_p3238	2.63	3.386
qOC-C3-5-KN	KN	C3	171.6-173.9	Bn_A03_p0598_C3 / Bns_p3459_C3	4.06	5.014
qOC-C3-6-KN	KN	C3	299.84 - 301.12	Bns_p2064_C3 / Bns_p3674	52.35	52.62
qOC-C3-7-KN	KN	C3	308.17 - 309.86	Bns_p2851 / Bns_p2708_C3	53.83	55.41
qOC-C3-8-KN	KN	C3	311.35 - 313.31	Bns_p2190 / Bns_p2181_C3	55.83	56.37
qOC-C3-9-KN	KN	C3	314.17 - 322.64	Bns_p2183_C3 / Bns_p3245_C3	56.37	58.52
qOC-C5-2-KN	KN	C5	68.2-73.3	Ra2-F11/FITO520	10.66	14.98
qOC-C5-1-KN	KN	C5	19.3-40.8	CB10487/SA89	39.75	40.1
qOC-C5-3-KN	KN	C5	181.38 - 184.99	Bns_p3498_C5 / Bns_p2759_C5	9.283	11.18
qOC-C5-4-KN	KN	C5	190.1 - 192.06	Bn_A09_p1842_C5 / Bns_p3562_C5	13.29	21.77
qOC-C5-5-KN	KN	C5	219.85 - 220.98	B087P06-1-A5 / Bns_p2824_C5	39.46	40.1
qOC-C5-6-KN	KN	C5	232.79 - 235.24	Bns_p2843 / Bns_p2845	40.26	42.76
qOC-C5-7-KN	KN	C5	234.66 - 240.11	Bns_p2848 / Bn_A02_p0315_C5	40.35	42.76
qOC-C5-8-KN	KN	C5	249.56 - 252.01	Bns_p3552_C5 / Bns_p3066	41.02	41.34
qOC-C5-9-KN	KN	C5	257.20-259.40	Bns_p3351_C5 / Bn_A05_p1054	41.75	42.6
qOC-C6-1-KN	KN	C6	60.7-54.2	e4m5-260/BnGMS205	21.06	21.06
qOC-C6-2-KN	KN	C6	66.2-68.6	FITO043/FITO035	32.03	32.03
qOC-C6-3-KN	KN	C6	69.4-77.1	FITO008/CNU053	33.75	34.29
qOC-C6-4-KN	KN	C6	147.65 - 151.02	Bns_p3085_C6 / Bns_p2208	18.72	21.8
qOC-C6-5-KN	KN	C6	152.6 - 162.4	Bns_p2208 / Bns_p2144	21.8	34.28
qOC-C6-6-KN	KN	C6	155.2-169.8	Bns_p2201 / Bns_p2694	21.8	34.28
qOC-C6-7-KN	KN	C6	180.18 - 183.45	Bns_p2490_C6 / Bns_p3615_C6	21.8	34.28
qOC-C6-8-KN	KN	C6	187.58 - 188.96	Bns_p3421_C6 / Bns_p3657_C6	21.8	34.28
qOC-C6-9-KN	KN	C6	195.2-197	Bns_p2696_C6 / Bns_p3315	21.8	34.28
qOC-C6-10-KN	KN	C6	198.88 - 199.33	Bns_p3363 / Bns_p2278_C6	21.8	34.28
qOC-C6-11-KN	KN	C6	200.4-202.3	Bns_p3317 / Bns_p3366_C6	21.8	34.28
qOC-C6-12-KN	KN	C6	203.56 - 204.05	Bns_p2141 / Bns_p2984	21.8	34.28
qOC-C6-13-KN	KN	C6	206.5-211.6	Bns_p2985_C6 / Bns_p3008_C6	34.14	35.89
qOC-C8-1-KN	KN	C8	48.6-55.8	e10m19-312/CB10533	36.35	37.9
qOC-C8-2-KN	KN	C8	62.66 - 69.65	Bns_p2503_C8 / Bns_p2572_C8	29.29	34.28
qOC-C9-1-KN	KN	C9	5.5-11.4	CNU406/SF24724	0.17	2.64
qOC-C9-2-KN	KN	C9	24.6-29.8	Bns_p2914_C9 / Bns_p2925_C9	0.414	1.338
qOC-A9-M201xM202	M201xM202	A9	39.5–43.5	BrGMS25/BnEMS799c	3.45219	28.26
qC18:1-A1-PT	PT	A1	44.4	CB10099-203/BRMS056-221	3.90312	4.54
qC18:3-A1-PT	PT	A1	44.4	CB10099-203/BRMS056-221	3.90312	4.54
qC18:1-A2-PT	PT	A2	23.41	ISSR061/BnGMS067-231	0.652651	0.92
qC18:2-A2-PT	PT	A2	23.41	ISSR061/BnGMS067-231	0.652651	0.92
qC18:3-A2-1-PT	PT	A2	23.41	ISSR061/BnGMS067-231	0.652651	0.92
qC18:3-A2-2-PT	PT	A2	25.41	ISSR061/BnGMS067-231	0.652651	0.92
qC16:0-A3-PT	PT	A3	73.69	ISSR055/Na10D03-164	9.85963	14.13
qC18:1-A3-1-PT	PT	A3	43.68	D03-217/BnGMS079-353	3.77632	4.97
qC18:1-A3-2-PT	PT	A3	51.53	BnGMS079-353/BnGMS079-333	4.96614	4.97
qC18:2-A3-PT	PT	A3	43.68	D03-217/BnGMS079-353	3.77632	4.97
qC18:3-A3-1-PT	PT	A3	42.29	BRMS303-217/D03-203	3.77632	4.31
qC18:3-A3-2-PT	PT	A3	51.53	BnGMS079-353/BnGMS079-333	4.96614	4.97
qC16:0-A5-PT	PT	A5	113.94	ISSR139/ISSR140	0.900068	0.9
qC18:2-A5-PT	PT	A5	125.01	BRAS072-199/BRAS072-212	0.928928	0.93
qC16:0-A10-PT	PT	A10	26.19	MR156-209/BnGMS625-360	0.5	9.01
qC18:3-A10-1-PT	PT	A10	8.5	CB10124-155/CB10124-169	0.3735	0.37
qC18:0-C1-PT	PT	C1	42.09	CB10369-155/CB10369-176	0.124772	0.12
qC18:2-C1-PT	PT	C1	133.91	BRAS067-139/BRAS074-143	38.41	38.41
qC20:0-C1-PT	PT	C1	147.91	BRAS067-139/BRAS074-143	38.41	38.41
qOC-C1-1-PT	PT	C1	42.09	CB10369-155/CB10369-176	0.124772	0.12
qOC-C1-2-PT	PT	C1	68.69	BnGMS299-375/SR084-223	30.1074	31.25
qC16:0-C2-1-PT	PT	C2	45.41	CB10093-284/CB10026-145	16.325	18.56
qC16:0-C2-2-PT	PT	C2	46.86	CB10093-299/BRAS011-256	2.93944	18.56
qC16:0-C3-PT	PT	C3	160.56	Ol10B08-150/BRMS269-329	4.59789	5.94
qC20:0-C3-PT	PT	C3	115.2	Na10D03-153/Na10D03-179	20.8196	20.82
qC18:0-C8-PT	PT	C8	0.01	BnGMS004-383/CB10106-247	27.2997	27.67
qC20:0-C8-PT	PT	C8	0.01	BnGMS004-383/CB10106-247	27.2997	27.67
qOC-A3-RNSL	RNSL	A3	13.2-62.2	AgCan9/SN11722a	15.09	17.65
qOC-A4-RNSL	RNSL	A4	0-12.6	Bras002a/AgCan72	0.85	0.85
qOC-A6-RNSL	RNSL	A6	76.2-86.9	Na12G11/SS1949	10.36	19.33
qOC-A7-RNSL	RNSL	A7	72.8-104	CZ1b705119/CZ1b684396	21.25	21.25
qOC-A8-RNSL	RNSL	A8	33.6-69.8	AgCan48/Na12B05	8.03	15.4
qOC-A9-RNSL	RNSL	A9	26.2-38.6	AgCan42a/AgCan40	11.58	20.07
qOC-C1-RNSL	RNSL	C1	39.9-49.5	S4No25/AgCan59	11.1	11.1
qOC-C3-RNSL	RNSL	C3	146.7-217.7	CB10029/AgCan33	7.1	8.16
qOC-C8-RNSL	RNSL	C8	90.5-91	CB10179/SN11670	31.4	31.81
qOC-A1-SG	SG	A1	49.9-66.9	ZAASA1-73/Sca14-8	5.74	7.49
qOC-A5-SG	SG	A5	0.0-26.8	ZAAS758/ZAAS1/2	0.09	3.61
qOC-A7-SG	SG	A7	32.4-47.2	BRAS004B/ZAAS899	15.39	18.95
qOC-A9-SG	SG	A9	0.0-17.3	E6M2a/sN0240A	4.13	12.28
qOC-C2-SG	SG	C2	0.0-40.0	ZAAS1004/sNRE85c	1.08	2.58
qOC-C3-SG	SG	C3	72.2-96.8	CB10271b/ZAAS343	5.77	12.05
qOC-C6-SG	SG	C6	14.8-33.7	ZAAS815b/ZAAS763	18.41	22.96
qOC-C8-1-SG	SG	C8	9.0-11.9	ZAAS166/MR230.2	37.09	37.14
qOC-C8-2-SG	SG	C8	81.0-100.1	ZAAS197/E2M3e	11.27	19.02
qC16:0-A1-SO	SO	A1	71-77	3136802|F|0/3101219|F|0	2.25	19.86
qC16:0-C8-SO	SO	C8	2–17	3133904|F|0/3216199|F|0	2.8	8.25
qC18:1-A1-SO	SO	A1	82–89	3093342|F|0/100000381|F|0	20.04	20.78
qC18:1-C8-SO	SO	C8	0–15	3133904|F|0/3101240|F|0	2.8	6.5
qC18:2-A1-SO	SO	A1	72–77	100004900|F|0/3101219|F|0	2.22	19.86
qC18:3-A1-SO	SO	A1	81–89	3195628|F|0/100000381|F|0	19.64	20.78
qOC-A1-SO	SO	A1	68–79	3150404|F|0/3093342|F|0	0.59	20.04
qOC-C3-SO	SO	C3	34–66	brPb-659400/3132883|F|0	1.78	5.03
qC16:0-A3-1-TN	TN	A3	37.8-43.0	CB10271/CNU253	4.25	7.37
qC16:0-A3-2-TN	TN	A3	67.4-76.1	IGF3125a'/CNU270	14.29	15.86
qC16:0-A7-TN	TN	A7	74.8-79.8	BRMS-036/CNU339	1.78	20.12
qC16:0-A8-TN	TN	A8	57.4-74.6	CNU208/CNU090	14.06	14.11
qC16:0-C3-TN	TN	C3	133.8-152.3	IGF0235b/IGF1152z	53.75	58.29
qC18:0-A8-TN	TN	A8	57.4-74.6	CNU208/CNU090	14.06	14.11
qC18:0-C3-TN	TN	C3	133.8-152.3	IGF0235b/IGF1152z	53.75	58.29
qC18:1-A3-TN	TN	A3	67.4-76.1	IGF3125a'/CNU270	14.29	15.86
qC18:1-A8-TN	TN	A8	57.4-74.6	CNU208/CNU090	14.06	14.11
qC18:1-A9-TN	TN	A9	45.5-52.0	CNU372/Na10B07	24.73	27.89
qC18:1-C3-2-TN	TN	C3	133.8-152.3	IGF0235b/IGF1152z	53.75	58.29
qC18:1-C3-1-TN	TN	C9	92.7-98.4	CB10288/sR12384I	39.39	41.72
qC18:2-A3-TN	TN	A3	37.8-43.0	CB10271/CNU253	4.25	7.37
qC18:2-A8-TN	TN	A8	57.4-74.6	CNU208/CNU090	14.06	14.11
qC18:2-A9-TN	TN	A9	70.9-71.5	niab127/niab047	20.95	21.77
qC18:2-C3-TN	TN	C3	133.8-152.3	IGF0235b/IGF1152z	53.75	58.29
qC18:3-A5-TN	TN	A5	95.5-109.3	sR9477/BRMS-007	2.89	21.78
qC18:3-A8-TN	TN	A8	57.4-74.6	CNU208/CNU090	14.06	14.11
qC20:0-A3-1-TN	TN	A3	35.9-37.7	CB10271/HBr141	4.25	4.31
qC20:0-A3-2-TN	TN	A3	37.8-43.0	CB10271/CNU253	4.25	7.37
qC20:0-A8-1-TN	TN	A8	27.4-34.0	HBr104/HBr106	16.46	16.87
qC20:0-A8-2-TN	TN	A8	57.4-74.6	CNU208/CNU090	14.06	14.11
qC20:0-C3-TN	TN	C3	133.8-152.3	IGF0235b/IGF1152z	53.75	58.29
qC20:1-A8-TN	TN	A8	57.4-74.6	CNU208/CNU090	14.06	14.11
qC20:1-A9-TN	TN	A9	63.5-66.9	CNU076/HBr084	21.93	23.59
qC20:1-C3-TN	TN	C3	133.8-152.3	IGF0235b/IGF1152z	53.75	58.29
qC22:0-A3-1-TN	TN	A3	37.8-43.0	CB10271/CNU253	4.25	7.37
qC22:0-A3-2-TN	TN	A3	79.0-86.5	CNU002/HBr110	16.14	17.55
qC22:0-A8-TN	TN	A8	57.4-74.6	CNU208/CNU090	14.06	14.11
qC22:0-C3-TN	TN	C3	133.8-152.3	IGF0235b/IGF1152z	53.75	58.29
qC22:1-A4-TN	TN	A4	100.1-104.1	sR12307I/Ol11H02c	15.79	19.14
qC22:1-A8-TN	TN	A8	57.4-74.6	CNU208/CNU090	14.06	14.11
qC22:1-C3-TN	TN	C3	133.8-152.3	IGF0235b/IGF1152z	53.75	58.29
qOC-A10-TN	TN	A10	25.54-38.27	niab34/RA2E03	6.25	11
qOC-A1-1-TN	TN	A1	33.08-39.12	pW248/niab107	1.03	1.45
qOC-A1-2-TN	TN	A1	39.96-50.12	CNU139/E10HM31-170	1.62	2.22
qOC-A1-3-TN	TN	A1	70.80-76.06	IGF9014a/CNU132	6.24	10.35
qOC-A2-1-TN	TN	A2	27.30-31.96	P04M21-280/P2M10-105	3.13	3.13
qOC-A2-2-TN	TN	A2	34.56-38.16	S05M05-90/E1HM33-300	2.2	2.2
qOC-A2-3-TN	TN	A2	60.42-62.30	S10M03-1-100/S13M08-1-95	8.09	10.25
qOC-A3-1-TN	TN	A3	12.41-21.59	FLC3-1-2/pw189	2.1	2.71
qOC-A3-2-TN	TN	A3	42.36-49.05	CNU253/sR12015	7.37	9.89
qOC-A3-3-TN	TN	A3	59.38-70.40	CNU098/CNU210	13.54	15.23
qOC-A3-4-TN	TN	A3	72.44-93.81	S13M08-1-157/CNU371	15.86	20.77
qOC-A3-5-TN	TN	A3	97.24-108.84	CNU223/HAU61-1	20.87	21.95
qOC-A3-6-TN	TN	A3	126.14-133.66	P11M09-195/Na14G02	25.9	25.9
qOC-A4-TN	TN	A4	37.25-51.85	EST246a/P14M3-420	13.17	13.17
qOC-A7-1-TN	TN	A7	25.83-35.33	IGF1092c/P5M5-380	9.27	10.11
qOC-A7-2-TN	TN	A7	102.85-138.85	IGF1226l/CNU053.1	23.34	23.81
qOC-A8-TN	TN	A8	33.6-69.8	AgCan48/Na12B05	8.03	14.11
qOC-A9-1-TN	TN	A9	23.17-32.23	IGF5385f/11RXTRAP10-1	1.99	1.99
qOC-A9-2-TN	TN	A9	92.79-99.30	pX150/CNU296	24.48	27.13
qOC-A9-3-TN	TN	A9	115.49-121.21	CNU263/pW123bE	29.49	31.23
qOC-C1-1-TN	TN	C1	3.63-18.08	E10HM32-40/TrAPG_4	3.64	5.91
qOC-C1-2-TN	TN	C1	35.61-38.45	EST156b/E7HM40-590	12.81	12.81
qOC-C2-1-TN	TN	C2	44.52-58.19	Ol13G05/E10HM32-30	11.49	18.56
qOC-C2-2-TN	TN	C2	75.88-81.99	IGF3246z/sORA43	39.91	41.95
qOC-C3-1-TN	TN	C3	125.78-130.22	BRAS068/IGF0235b	50.72	53.75
qOC-C3-2-TN	TN	C3	135.51-149.99	Ol13H09/IGF1152z	58.29	58.29
qOC-C4-TN	TN	C4	41.47-48.31	P07M22-490/IGF5702d	4.75	4.9
qUFA-A8-TN	TN	A8	57.4-74.6	CNU208/CNU090	14.06	14.11
qUFA-C3-TN	TN	C3	133.8-152.3	IGF0235b/IGF1152z	53.75	58.29
qUFA-C5-TN	TN	C5	30-62.6	sORH13/KBrB086M23-6_575	2.25	6.27
qOC-A2-1-Z5	Z5	A2	16.1-38.8	BrSF25-146/snap1263	8.95	18.68
qOC-A2-2-Z5	Z5	A2	136.6-141.9	BnGMS0936/BrBAC292	3.6	4.21
qOC-A3-Z5	Z5	A3	25.2-30.1	BrGMS4497/SF49160	8.99	14.92
qOC-A5-Z5	Z5	A5	100.6-106.1	GTFzip47b/GIFLP106	8.29	8.29
qOC-A6-Z5	Z5	A6	52.6-57.4	BrSF50-45b/BoGMS0742	22.86	23.05
qOC-C2-Z5	Z5	C2	69.4-85.5	SF6828/GSSR169	6.26	8.5
qOC-C9-1-Z5	Z5	C9	26.6-40.2	SF7520/P530b	1.89	2.64
qOC-C9-2-Z5	Z5	C9	74.3-77.1	niab013/GSSR173	38.25	38.25
OC-QTLs position from DY, KN, SG, RNSL, TN, Z5 are as published by Liu et al. (2016)
