# Supplementary material for: Synteny analysis of genes and distribution of loci controlling oil content and fatty acid profile based on QTL alignment map in Brassica napus
Source: BMC Genomics. 2017 Oct 12;18:776. doi: 10.1186/s12864-017-4176-6 (PMC5639739; doi:10.1186/s12864-017-4176-6)
Supplement: Additional file 3: Table S3. — Overlapping QTLs for FA and OC in nine populations, mapped to B. napus “Darmor-bzh” reference genome v4.1. (XLSX 21 kb) [file 12864_2017_4176_MOESM3_ESM.xlsx]

## Sheet: Sheet1
Supplemental table 3. Overlapping QTLs for fatty acid and oil content in nine populations, mapped to B. napus "Darmor-bzh" reference genome v4.1.
Chr	Trait	Co-localized QTLs	Population	QTL region	Flanking markers	Start (Mb)	End (Mb)
A1	OC	qOC-A1-SO	SO	68–79	3150404|F|0/3093342|F|0	0.59	20.04
		qOC-A1-1-TN	TN	33.08-39.12	pW248/niab107	1.03	1.45
		qOC-A1-SO	SO	68–79	3150404|F|0/3093342|F|0	0.59	20.04
		qOC-A1-2-TN	TN	39.96-50.12	CNU139/E10HM31-170	1.62	2.22
		qOC-A1-SO	SO	68–79	3150404|F|0/3093342|F|0	0.59	20.04
		qOC-A1-SG	SG	49.9-66.9	ZAASA1-73/Sca14-8	5.74	7.49
		qOC-A1-2-KN	KN	104.00-112.10	Bn_A01_p0091/Bn_A01_p0189_A1	6.016	8.053
		qOC-A1-3-TN	TN	70.80-76.06	IGF9014a/CNU132	6.24	10.35
A2	OC	qOC-A2-1-KN	KN	37.6-44.5	B060E11-1b/B070J05b	2.15	2.96
		qOC-A2-2-TN	TN	34.56-38.16	S05M05-90/E1HM33-300	2.2	2.2
		qOC-A2-2-KN	KN	44.5-64.0	B070J05b/BnGMS135	2.95	7.14
		qOC-A2-1-TN	TN	27.30-31.96	P04M21-280/P2M10-105	3.13	3.13
		qOC-A2-2-KN	KN	44.5-64.0	B070J05b/BnGMS135	2.95	7.14
		qOC-A2-2-Z5	Z5	136.6-141.9	BnGMS0936/BrBAC292	3.6	4.21
		qOC-A2-4-KN	KN	113.42 - 119.10	Bn_A02_p0326_A2/Bn_A02_p0407_A2	6.531	19.73
		qOC-A2-3-TN	TN	60.42-62.30	S10M03-1-100/S13M08-1-95	8.09	10.25
		qOC-A2-1-Z5	Z5	16.1-38.8	BrSF25-146/snap1263	8.95	18.68
A3	C18:2	qC18:2-A3-PT	PT	43.68	D03-217/BnGMS079-353	3.77632	4.97
		qC18:2-A3-TN	TN	37.8-43.0	CB10271/CNU253	4.25	7.37
	OC	qOC-A3-2-TN	TN	42.36-49.05	CNU253/sR12015	7.37	9.89
		qOC-A3-Z5	Z5	25.2-30.1	BrGMS4497/SF49160	8.99	14.92
		qOC-A3-Z5	Z5	25.2-30.1	BrGMS4497/SF49160	8.99	14.92
		qOC-A3-DY	DY	0-31.3	Bras002b/CB10415	13.45	18.52
		qOC-A3-3-TN	TN	59.38-70.40	CNU098/CNU210	13.54	15.23
		qOC-A3-5-KN	KN	120.45 - 124.29	Bns_p2873 / Bn_A03_p0721_A3	14.32	16.07
		qOC-A3-DY	DY	0-31.3	Bras002b/CB10415	13.45	18.52
		qOC-A3-3-TN	TN	59.38-70.40	CNU098/CNU210	13.54	15.23
		qOC-A3-5-KN	KN	120.45 - 124.29	Bns_p2873 / Bn_A03_p0721_A3	14.32	16.07
		qOC-A3-RNSL	RNSL	13.2-62.2	AgCan9/SN11722a	15.09	17.65
		qOC-A3-5-KN	KN	120.45 - 124.29	Bns_p2873 / Bn_A03_p0721_A3	14.32	16.07
		qOC-A3-RNSL	RNSL	13.2-62.2	AgCan9/SN11722a	15.09	17.65
		qOC-A3-4-TN	TN	72.44-93.81	S13M08-1-157/CNU371	15.86	20.77
		qOC-A3-4-TN	TN	72.44-93.81	S13M08-1-157/CNU371	15.86	20.77
		qOC-A3-3-KN	KN	88.7-109.3	niab076/e10m21-360	19.03	20.35
		qOC-A3-5-TN	TN	97.24-108.84	CNU223/HAU61-1	20.87	21.95
		qOC-A3-6-KN	KN	150.70-153.90	Bn_A03_p0586 / Bns_p3760_A3	21.36	21.86
		qOC-A3-5-TN	TN	97.24-108.84	CNU223/HAU61-1	20.87	21.95
		qOC-A3-4-KN	KN	109.3-122.1	e10m21-360/BnGMS616	21.48	21.48
A5	C18:3	qC18:3-A5-3-KN	KN	33.65-33.98	Bn-A05-p2645365/Bn-A05-p2830103	2.74924	2.88887
		qC18:3-A5-TN	TN	95.5-109.3	sR9477/BRMS-007	2.89	21.78
		qC18:3-A5-TN	TN	95.5-109.3	sR9477/BRMS-007	2.89	21.78
		qC18:3-A5-4-KN	KN	40.3-46.2	Bn-A05-p3311786/Bn-A05-p4418703	3.3347	4.28756
		qC18:3-A5-TN	TN	95.5-109.3	sR9477/BRMS-007	2.89	21.78
		qC18:3-A5-5-KN	KN	44-46.2	Bn-A05-p3953066/Bn-A05-p4418703	3.82135	4.28756
		qC18:3-A5-TN	TN	95.5-109.3	sR9477/BRMS-007	2.89	21.78
		qC18:3-A5-6-KN	KN	48.6-50.9	Bn-A05-p4941234/Bn-A05-p5102120	4.80099	4.92187
		qC18:3-A5-TN	TN	95.5-109.3	sR9477/BRMS-007	2.89	21.78
		qC18:3-A5-7-KN	KN	49.94-51.07	Bn-A05-p5041159/Bn-A05-p5102120	4.86187	4.92187
		qC18:3-A5-TN	TN	95.5-109.3	sR9477/BRMS-007	2.89	21.78
		qC18:3-A5-8-KN	KN	57.4-59	Bn-A05-p6867531/Bn-A05-p16490679	6.31667	15.115
	OC	qOC-A5-SG	SG	0.0-26.8	ZAAS758/ZAAS1/2	0.09	3.61
		qOC-A5-DY	DY	0-23.9	Bras072a/Bras063a	0.93	3.32
A7	C16:0	qC16:0-A7-KN	KN	114.2-119.5	Bn-A07-p17085728/Bn-A07-p19001778	18.9868	20.8188
		qC16:0-A7-TN	TN	74.8-79.8	BRMS-036/CNU339	1.78	20.12
A8	OC	qOC-A8-TN	TN	59.44-79.12	IGF1108c/CNU090	8.03	14.11
		qOC-A8-RNSL	RNSL	33.6-69.8	AgCan48/Na12B05	8.03	15.4
		qOC-A8-3-KN	KN	11.4-20.3	e8m13-117/e6m28-337	8.28	8.35
		qOC-A8-TN	TN	59.44-79.12	IGF1108c/CNU090	8.03	14.11
		qOC-A8-RNSL	RNSL	33.6-69.8	AgCan48/Na12B05	8.03	15.4
		qOC-A8-2-KN	KN	7.34 - 9.88	Bns_p2739_A8 / Bns_p2735_A8	9.198	10.83
		qOC-A8-TN	TN	59.44-79.12	IGF1108c/CNU090	8.03	14.11
		qOC-A8-RNSL	RNSL	33.6-69.8	AgCan48/Na12B05	8.03	15.4
		qOC-A8-3-KN	KN	11.4-20.3	e8m13-117/e6m28-337	9.35	12.03
		qOC-A8-TN	TN	59.44-79.12	IGF1108c/CNU090	8.03	14.11
		qOC-A8-RNSL	RNSL	33.6-69.8	AgCan48/Na12B05	8.03	15.4
		qOC-A8-5-KN	KN	10.85 - 13.78	Bns_p2735_A8 / Bn_A08_p1589_A8	10.37	12.21
		qOC-A8-TN	TN	59.44-79.12	IGF1108c/CNU090	8.03	14.11
		qOC-A8-RNSL	RNSL	33.6-69.8	AgCan48/Na12B05	8.03	15.4
		qOC-A8-7-KN	KN	19.53 - 20.49	Bn_A08_p1619 / Bn_A08_p1587_A8	11.06	11.9
		qOC-A8-TN	TN	59.44-79.12	IGF1108c/CNU090	8.03	14.11
		qOC-A8-RNSL	RNSL	33.6-69.8	AgCan48/Na12B05	8.03	15.4
		qOC-A8-6-KN	KN	17.61 - 18.41	Bn_A08_p1586_A8 / Bn_A08_p1618_A8	11.85	12.21
		qOC-A8-TN	TN	59.44-79.12	IGF1108c/CNU090	8.03	14.11
		qOC-A8-RNSL	RNSL	33.6-69.8	AgCan48/Na12B05	8.03	15.4
		qOC-A8-8-KN	KN	20.4-24.2	Bn_A08_p1585_A8 / Bn_A08_p1590	11.96	12.81
A9	OC	qOC-A9-2-KN	KN	21.81 - 24.73	Bns_p2779_A9 / Bn_A09_p1846_A9	3.264	4.344
		qOC-A9-M201xM202	M201xM202	39.5–43.5	BrGMS25/BnEMS799c	3.45219	28.26
		qOC-A9-SG	SG	0.0-17.3	E6M2a/sN0240A	4.13	12.28
		qOC-A9-M201xM202	M201xM202	39.5–43.5	BrGMS25/BnEMS799c	3.45219	28.26
		qOC-A9-SG	SG	0.0-17.3	E6M2a/sN0240A	4.13	12.28
		qOC-A9-3-KN	KN	30.4-32.2	Bn_A09_p1750 / Bn_A09_p1805	5.878	6.354
		qOC-A9-M201xM202	M201xM202	39.5–43.5	BrGMS25/BnEMS799c	3.45219	28.26
		qOC-A9-SG	SG	0.0-17.3	E6M2a/sN0240A	4.13	12.28
		qOC-A9-4-KN	KN	32.36 - 36.17	Bn_A09_p1805 / Bn_A09_p1823_A9	6.354	9.293
		qOC-A9-M201xM202	M201xM202	39.5–43.5	BrGMS25/BnEMS799c	3.45219	28.26
		qOC-A9-SG	SG	0.0-17.3	E6M2a/sN0240A	4.13	12.28
		qOC-A9-1-KN	KN	7.1-44.7	niab028/BrSF95-50	6.37	11.43
		qOC-A9-1-KN	KN	7.1-44.7	niab028/BrSF95-50	6.37	11.43
		qOC-A9-RNSL	RNSL	26.2-38.6	AgCan42a/AgCan40	11.58	20.07
		qOC-A9-2-TN	TN	92.79-99.30	pX150/CNU296	24.48	27.13
		qOC-A9-5-KN	KN	67.1-73.1	Bn_A05_p0981_A9 / Bn_A09_p1694_A9	24.78	26
		qOC-A9-8-KN	KN	99.9-101.2	Bn_A09_p1700 / Bn_A09_p1713_A9	28.68	29.66
		qOC-A9-3-TN	TN	115.49-121.21	CNU263/pW123bE	29.49	31.23
		qOC-A9-3-TN	TN	115.49-121.21	CNU263/pW123bE	29.49	31.23
		qOC-A9-9-KN	KN	105.79 - 106.77	Bns_p2574_A9 / Bn_A09_p1830_A9	30.61	30.68
		qOC-A9-3-TN	TN	115.49-121.21	CNU263/pW123bE	29.49	31.23
		qOC-A9-10-KN	KN	111.62 - 113.79	Bns_p2570 / Bn_A09_p1707_A9	31.09	33.75
A10	OC	qOC-A10-2-KN	KN	5.8-16.7	Bn_A10_p2015 / niab144-A10	0.821	13.91
		qOC-A10-TN	TN	25.54-38.27	niab34/RA2E03	6.25	11
		qOC-A10-DY	DY	79.2-111.3	MR156/Bras001	7.13	7.13
		qOC-A10-2-KN	KN	5.8-16.7	Bn_A10_p2015 / niab144-A10	0.821	13.91
		qOC-A10-TN	TN	25.54-38.27	niab34/RA2E03	6.25	11
		qOC-A10-TN	TN	25.54-38.27	niab34/RA2E03	6.25	11
		qOC-A10-3-KN	KN	15-44.6	e10m18-368/BnGMS385	9	14.08
C2	OC	qOC-C2-Z5	Z5	69.4-85.5	SF6828/GSSR169	6.26	8.5
		qOC-C2-2-DY	DY	123.8-167.4	MR216a/CZ0b686968	8.95	8.95
		qOC-C2-2-KN	KN	89.17 - 93.04	Bns_p2329_C2 / Bns_p3492_C2	39	41.76
		qOC-C2-2-TN	TN	75.88-81.99	IGF3246z/sORA43	39.91	41.95
		qOC-C2-2-TN	TN	75.88-81.99	IGF3246z/sORA43	39.91	41.95
		qOC-C2-3-KN	KN	97.6-103.1	Bns_p2762 / Bns_p2933	40.35	43.54
		qOC-C2-3-KN	KN	97.6-103.1	Bns_p2762 / Bns_p2933	40.35	43.54
		qOC-C2-1-DY	DY	0-43.5	CB10543a/CZ0b716882	43.34	43.34
C3	C16:0	qC16:0-C3-TN	TN	133.8-152.3	IGF0235b/IGF1152z	53.75	58.29
		qC16:0-C3-KN	KN	184.33-184.48	Bs_15794_3-p147011/Bs_15794_3-p83984	55.4488	55.7114
	C18:0	qC18:0-C3-TN	TN	133.8-152.3	IGF0235b/IGF1152z	53.75	58.29
		qC18:0-C3-3-KN	KN	182.35-183.46	Bs_16069_1-p3263731/Bs_16888_1-p1222121	53.833	55.4164
		qC18:0-C3-TN	TN	133.8-152.3	IGF0235b/IGF1152z	53.75	58.29
		qC18:0-C3-4-KN	KN	184.33-184.48	Bs_15794_3-p147011/Bs_15794_3-p83984	55.4488	55.7114
	C18:1	qC18:1-C3-2-TN	TN	133.8-152.3	IGF0235b/IGF1152z	53.75	58.29
		qC18:1-C3-3-KN	KN	182.64-182.97	Bs_17457_1-p493971/Bs_15794_3-p85935	53.9211	55.7132
		qC18:1-C3-2-TN	TN	133.8-152.3	IGF0235b/IGF1152z	53.75	58.29
		qC18:1-C3-5-KN	KN	184.33-184.48	Bs_15794_3-p147011/Bs_15794_3-p83984	55.4488	55.7114
		qC18:1-C3-2-TN	TN	133.8-152.3	IGF0235b/IGF1152z	53.75	58.29
		qC18:1-C3-4-KN	KN	183.28-183.58	Bs_15794_3-p85935/Bs_15794_1-p437864	55.7132	55.8378
	C18:2	qC18:2-C3-TN	TN	133.8-152.3	IGF0235b/IGF1152z	53.75	58.29
		qC18:2-C3-2-KN	KN	182.64-182.97	Bs_17457_1-p493971/Bs_15794_3-p85935	53.9211	55.7132
		qC18:2-C3-TN	TN	133.8-152.3	IGF0235b/IGF1152z	53.75	58.29
		qC18:2-C3-3-KN	KN	184.33-184.48	Bs_15794_3-p147011/Bs_15794_3-p83984	55.4488	55.7114
	C20:0	qC20:0-C3-TN	TN	133.8-152.3	IGF0235b/IGF1152z	53.75	58.29
		qC20:0-C3-2-KN	KN	182.9-183.5	Bs_17457_1-p151633/Bs_16888_1-p1222121	54.3762	55.4164
		qC20:0-C3-TN	TN	133.8-152.3	IGF0235b/IGF1152z	53.75	58.29
		qC20:0-C3-3-KN	KN	184.33-184.48	Bs_15794_3-p147011/Bs_15794_3-p83984	55.4488	55.7114
	C22:1	qC22:1-C3-TN	TN	133.8-152.3	IGF0235b/IGF1152z	53.75	58.29
		qC22:1-C3-2-KN	KN	182.64-182.97	Bs_17457_1-p493971/Bs_15794_3-p85935	53.9211	55.7132
		qC22:1-C3-TN	TN	133.8-152.3	IGF0235b/IGF1152z	53.75	58.29
		qC22:1-C3-3-KN	KN	183.15-183.81	Bs_17457_1-p12659/Bs_15794_1-p437864	54.5538	55.8378
		qC22:1-C3-TN	TN	133.8-152.3	IGF0235b/IGF1152z	53.75	58.29
		qC22:1-C3-4-KN	KN	184.33-184.48	Bs_15794_3-p147011/Bs_15794_3-p83984	55.4488	55.7114
	OC	qOC-C3-SO	SO	34–66	brPb-659400/3132883|F|0	1.78	5.03
		qOC-C3-4-KN	KN	163.56 - 168.65	Bns_p3685 / Bns_p3238	2.63	3.386
		qOC-C3-SO	SO	34–66	brPb-659400/3132883|F|0	1.78	5.03
		qOC-C3-5-KN	KN	171.6-173.9	Bn_A03_p0598_C3 / Bns_p3459_C3	4.06	5.014
		qOC-C3-SG	SG	72.2-96.8	CB10271b/ZAAS343	5.77	12.05
		qOC-C3-RNSL	RNSL	146.7-217.7	CB10029/AgCan33	7.1	8.16
		qOC-C3-1-TN	TN	125.78-130.22	BRAS068/IGF0235b	50.72	53.75
		qOC-C3-2-KN	KN	113.8-141.3	BRAS068/FITO347	50.72	58.52
		qOC-C3-1-TN	TN	125.78-130.22	BRAS068/IGF0235b	50.72	53.75
		qOC-C3-6-KN	KN	299.84 - 301.12	Bns_p2064_C3 / Bns_p3674	52.35	52.62
		qOC-C3-2-KN	KN	113.8-141.3	BRAS068/FITO347	50.72	58.52
		qOC-C3-2-TN	TN	135.51-149.99	Ol13H09/IGF1152z	58.29	58.29
		qOC-C3-9-KN	KN	314.17 - 322.64	Bns_p2183_C3 / Bns_p3245_C3	56.37	58.52
		qOC-C3-2-TN	TN	135.51-149.99	Ol13H09/IGF1152z	58.29	58.29
	UFA	qUFA-C3-TN	TN	133.8-152.3	IGF0235b/IGF1152z	53.75	58.29
		qUFA-C3-2-KN	KN	182.64-182.97	Bs_17457_1-p493971/Bs_15794_3-p85935	53.9211	55.7132
		qUFA-C3-TN	TN	133.8-152.3	IGF0235b/IGF1152z	53.75	58.29
		qUFA-C3-3-KN	KN	183.28-183.58	Bs_15794_3-p85935/Bs_15794_1-p437864	55.7132	55.8378
C6	OC	qOC-C6-DY	DY	18-46.1	K11.750/CB10526	13.14	20.25
		qOC-C6-SG	SG	14.8-33.7	ZAAS815b/ZAAS763	18.41	22.96
		qOC-C6-1-KN	KN	147.65 - 151.02	Bns_p3085_C6 / Bns_p2208	18.72	21.8
		qOC-C6-SG	SG	14.8-33.7	ZAAS815b/ZAAS763	18.41	22.96
		qOC-C6-4-KN	KN	147.65 - 151.02	Bns_p3085_C6 / Bns_p2208	18.72	21.8
		qOC-C6-SG	SG	14.8-33.7	ZAAS815b/ZAAS763	18.41	22.96
		qOC-C6-1-KN	KN	60.7-54.2	e4m5-260/BnGMS205	21.06	21.06
		qOC-C6-SG	SG	14.8-33.7	ZAAS815b/ZAAS763	18.41	22.96
		qOC-C6-5-KN	KN	152.6 - 162.4	Bns_p2208 / Bns_p2144	21.8	34.28
		qOC-C6-SG	SG	14.8-33.7	ZAAS815b/ZAAS763	18.41	22.96
		qOC-C6-6-KN	KN	155.2-169.8	Bns_p2201 / Bns_p2694	21.8	34.28
		qOC-C6-SG	SG	14.8-33.7	ZAAS815b/ZAAS763	18.41	22.96
		qOC-C6-7-KN	KN	180.18 - 183.45	Bns_p2490_C6 / Bns_p3615_C6	21.8	34.28
		qOC-C6-SG	SG	14.8-33.7	ZAAS815b/ZAAS763	18.41	22.96
		qOC-C6-8-KN	KN	187.58 - 188.96	Bns_p3421_C6 / Bns_p3657_C6	21.8	34.28
		qOC-C6-SG	SG	14.8-33.7	ZAAS815b/ZAAS763	18.41	22.96
		qOC-C6-9-KN	KN	195.2-197	Bns_p2696_C6 / Bns_p3315	21.8	34.28
		qOC-C6-SG	SG	14.8-33.7	ZAAS815b/ZAAS763	18.41	22.96
		qOC-C6-10-KN	KN	198.88 - 199.33	Bns_p3363 / Bns_p2278_C6	21.8	34.28
		qOC-C6-SG	SG	14.8-33.7	ZAAS815b/ZAAS763	18.41	22.96
		qOC-C6-11-KN	KN	200.4-202.3	Bns_p3317 / Bns_p3366_C6	21.8	34.28
		qOC-C6-SG	SG	14.8-33.7	ZAAS815b/ZAAS763	18.41	22.96
		qOC-C6-12-KN	KN	203.56 - 204.05	Bns_p2141 / Bns_p2984	21.8	34.28
C8	OC	qOC-C8-2-KN	KN	62.66 - 69.65	Bns_p2503_C8 / Bns_p2572_C8	29.29	34.28
		qOC-C8-RNSL	RNSL	90.5-91	CB10179/SN11670	31.4	31.81
		qOC-C8-1-KN	KN	48.6-55.8	e10m19-312/CB10533	36.35	37.9
		qOC-C8-1-SG	SG	9.0-11.9	ZAAS166/MR230.2	37.09	37.14
C9	OC	qOC-C9-1-KN	KN	5.5-11.4	CNU406/SF24724	0.17	2.64
		qOC-C9-1-Z5	Z5	26.6-40.2	SF7520/P530b	1.89	2.64
Overlapping QTLs involving two populations are in blank, those of three populations are in orange and those in four populations are in blue.
