# Supplementary material for: Synteny analysis of genes and distribution of loci controlling oil content and fatty acid profile based on QTL alignment map in Brassica napus
Source: BMC Genomics. 2017 Oct 12;18:776. doi: 10.1186/s12864-017-4176-6 (PMC5639739; doi:10.1186/s12864-017-4176-6)
Supplement: Additional file 4: Table S4. — Candidate genes detected in QTL intervals from nine populations, with their respective homolog in A. thaliana. (XLSX 31 kb) [file 12864_2017_4176_MOESM4_ESM.xlsx]

## Sheet: Sheet1
Supplemental table 4. Candidate genes detected in QTL intervals from nine populations, with their respective homologs in A. thaliana.
Chr	A. thaliana homologs	B. napus Candidate genes	Traits	Population	QTLs
A1	At1g54350	ABCAT-BnaA01g17550D	C16:0	SO	qC16:0-A1-SO
			C18:2	SO	qC18:2-A1-SO
			OC	SO/TN	qOC-A1-SO
					qOC-A1-3-TN
	At4g24230	ACBP-BnaA01g13710D	C16:0	SO	qC16:0-A1-SO
			C18:2	SO	qC18:2-A1-SO
			OC	KN/SO/TN	qOC-A1-2-KN
					qOC-A1-SO
					qOC-A1-3-TN
	At4g27780	ACBP-BnaA01g16660D	C16:0	SO	qC16:0-A1-SO
			C18:2	SO	qC18:2-A1-SO
			OC	SO/TN	qOC-A1-SO
					qOC-A1-3-TN
	At4g25050	ACP-BnaA01g14400D	C16:0	SO	qC16:0-A1-SO
			C18:2	SO	qC18:2-A1-SO
			OC	KN/SO/TN	qOC-A1-2-KN
					qOC-A1-SO
					qOC-A1-3-TN
	At4g15130	CCT-BnaA01g18750D	C16:0	SO	qC16:0-A1-SO
			C18:2	SO	qC18:2-A1-SO
			OC	SO/TN	qOC-A1-SO
					qOC-A1-3-TN
	At3g51520	DGAT-BnaA01g19390D	C16:0	SO	qC16:0-A1-SO
			C18:2	SO	qC18:2-A1-SO
			OC	SO	qOC-A1-SO
	At2g15120	FAE-BnaA01g02870D	OC	SO/TN	qOC-A1-SO
					qOC-A1-1-TN
	At5g60620	GPAT-BnaA01g02170D	OC	SO/TN	qOC-A1-SO
					qOC-A1-1-TN
	At4g23850	LCAS-BnaA01g13470D	C16:0	SO	qC16:0-A1-SO
			C18:2	SO	qC18:2-A1-SO
			OC	KN/SO/TN	qOC-A1-2-KN
					qOC-A1-SO
					qOC-A1-3-TN
	At2g04350	LCAS-BnaA01g23830D	C16:0	SO	qC16:0-A1-SO
			C18:2	SO	qC18:2-A1-SO
			OC	SO	qOC-A1-SO
	At4g16155	LPD-BnaA01g17630D	C16:0	SO	qC16:0-A1-SO
			C18:2	SO	qC18:2-A1-SO
			OC	SO/TN	qOC-A1-SO
					qOC-A1-3-TN
	At4g31050	LT-BnaA01g06090D	C16:0	SO	qC16:0-A1-SO
			C18:2	SO	qC18:2-A1-SO
			C18:3	KN	qC18:3-A1-KN
			OC	SO	qOC-A1-SO
	At3g15820	PDCT-BnaA01g28480D	C16:0	SO	qC16:0-A1-SO
			C18:2	SO	qC18:2-A1-SO
			C18:3	SO	qC18:3-A1-SO
			OC	SO	qOC-A1-SO
	At2g25170	PKL-BnaA01g04940D	C16:0	SO	qC16:0-A1-SO
			C18:2	SO	qC18:2-A1-SO
			C18:3	KN	qC18:3-A1-KN
			OC	SO	qOC-A1-SO
	At2g25170	PKL-BnaA01g04960D	C16:0	SO	qC16:0-A1-SO
			C18:2	SO	qC18:2-A1-SO
			C18:3	KN	qC18:3-A1-KN
			OC	SO	qOC-A1-SO
	At4g29460	PLA2-BnaA01g07390D	C16:0	SO	qC16:0-A1-SO
			C18:2	SO	qC18:2-A1-SO
			OC	SO	qOC-A1-SO
	At2g19690	PLA2-BnaA01g07400D	C16:0	SO	qC16:0-A1-SO
			C18:2	SO	qC18:2-A1-SO
			OC	SO	qOC-A1-SO
	At4g29070	PLA2-BnaA01g07820D	C16:0	SO	qC16:0-A1-SO
			C18:2	SO	qC18:2-A1-SO
			OC	SO	qOC-A1-SO
	At4g29070	PLA2-BnaA01g07830D	C16:0	SO	qC16:0-A1-SO
			C18:2	SO	qC18:2-A1-SO
			OC	SO	qOC-A1-SO
	At4g19860	PLA2-BnaA01g10270D	C16:0	SO	qC16:0-A1-SO
			C18:2	SO	qC18:2-A1-SO
			OC	SO	qOC-A1-SO
	At3g09560	PP-BnaA01g32210D	OC	KN	qOC-A1-KN
A2	At5g46290	KASI-BnaA02g24400D	C18:2	KN	qC18:2-A2-3-KN
			OC	KN/Z5	qOC-A2-4-KN
					qOC-A2-1-Z5
	At1g74960	KASII-BnaA02g17050D	C18:2	KN	qC18:2-A2-3-KN
			OC	KN/Z5	qOC-A2-4-KN
					qOC-A2-1-Z5
	At1g77590	LCAS-BnaA02g18280D	C18:2	KN	qC18:2-A2-3-KN
			OC	KN/Z5	qOC-A2-4-KN
					qOC-A2-1-Z5
	At4g11030	LCAS-BnaA02g21860D	C18:2	KN	qC18:2-A2-3-KN
			OC	KN/Z5	qOC-A2-4-KN
					qOC-A2-1-Z5
	At1g75020	LPAAT-BnaA02g17090D	C18:2	KN	qC18:2-A2-3-KN
			OC	KN/Z5	qOC-A2-4-KN
					qOC-A2-1-Z5
	At1g75020	LPAAT-BnaA02g17170D	C18:2	KN	qC18:2-A2-3-KN
			OC	KN/Z5	qOC-A2-4-KN
					qOC-A2-1-Z5
	At1g78690	LPCAT-BnaA02g19010D	C18:2	KN	qC18:2-A2-3-KN
			OC	KN/Z5	qOC-A2-4-KN
					qOC-A2-1-Z5
A3	At2g40220	ABI4-BnaA03g18970D	OC	TN	qOC-A3-2-TN
	At3g05420	ACBP-BnaA03g29000D	C16:0	PT	qC16:0-A3-PT
			OC	DY/TN/Z5	qOC-A3-DY
					qOC-A3-3-TN
					qOC-A3-Z5
	At4g24230	ACBP-BnaA03g46540D	C18:3	KN	qC18:3-A3-5-KN
	At4g25050	ACP-BnaA03g47100D	C18:3	KN	qC18:3-A3-5-KN
	At2g32260	CCT-BnaA03g14860D	C16:0	TN	qC16:0-A3-1-TN
			C18:2	TN	qC18:2-A3-TN
			C20:0	TN	qC20:0-A3-2-TN
			C22:0	TN	qC22:0-A3-1-TN
	At3g51520	DGAT-BnaA03g41350D	C18:2	KN	qC18:2-A3-1-KN
			C18:3	KN	qC18:3-A3-3-KN
			OC	TN	qOC-A3-4-TN
	At2g05990	ER-BnaA03g38220D	OC	TN	qOC-A3-4-TN
	At2g29980	FAD3-BnaA03g13590D	C16:0	TN	qC16:0-A3-1-TN
			C18:2	TN	qC18:2-A3-TN
			C20:0	TN	qC20:0-A3-2-TN
			C22:0	TN	qC22:0-A3-1-TN
	At2g29980	FAD3-BnaA03g31600D	C16:0	TN	qC16:0-A3-2-TN
			C18:1	TN	qC18:1-A3-TN
			OC	DY	qOC-A3-DY
	At2g15120	FAE-BnaA03g38800D	OC	KN/TN	qOC-A3-3-KN
					qOC-A3-4-TN
	At2g15120	FAE-BnaA03g39010D	OC	KN/TN	qOC-A3-3-KN
					qOC-A3-4-TN
	At3g25110	FATA-BnaA03g37700D	OC	TN	qOC-A3-4-TN
	At2g41540	GPDH-BnaA03g19520D	OC	TN/Z5	qOC-A3-2-TN
					qOC-A3-Z5
	At2g30470	HSI2/VAL1-BnaA03g13980D	C16:0	TN	qC16:0-A3-1-TN
			C18:2	TN	qC18:2-A3-TN
			C20:0	TN	qC20:0-A3-2-TN
			C22:0	TN	qC22:0-A3-1-TN
	At3g16950	LPD-BnaA03g34340D	C22:0	TN	qC22:0-A3-2-TN
			OC	DY/TN	qOC-A3-4-TN
					qOC-A3-DY
	At4g16155	LPD-BnaA03g42400D	C18:3	KN	qC18:3-A3-4-KN
			OC	TN	qOC-A3-5-TN
	At4g16155	MCMT-BnaA03g13780D	C16:0	TN	qC16:0-A3-1-TN
			C18:2	TN	qC18:2-A3-TN
			C20:0	TN	qC20:0-A3-2-TN
			C22:0	TN	qC22:0-A3-1-TN
	At4g01900	PII-BnaA03g26470D	C16:0	PT	qC16:0-A3-PT
			OC	Z5	qOC-A3-Z5
	At3g18860	PLA2-BnaA03g34980D	C22:0	TN	qC22:0-A3-2-TN
			OC	DY/TN	qOC-A3-DY
					qOC-A3-4-TN
	At4g19860	PLA2-BnaA03g44190D	OC	KN	qOC-A3-5-KN
	At3g50920	PP-BnaA03g41050D	C18:3	KN	qC18:3-A3-3-KN
			OC	TN	qOC-A3-4-TN
	At2g43710	SAD-BnaA03g20420D	OC	TN/Z5	qOC-A3-2-TN
					qOC-A3-Z5
	At3g02630	SAD-BnaA03g28050D	C16:0	PT	qC16:0-A3-PT
			OC	DY/TN/Z5	qOC-A3-DY
					qOC-A3-3-TN
					qOC-A3-Z5
	At2g38040	α-CT-BnaA03g17570D	OC	TN	qOC-A3-2-TN
A4	At2g40690	GPDH-BnaA04g23450D	C22:1	TN	qC22:1-A4-TN
	At2g47240	LCAS-BnaA04g26960D	C16:0	KN/TN	qC16:0-A4-KN
					qC22:1-A4-TN
	At2g45670	LPCAT-BnaA04g26330D	C16:0	KN/TN	qC16:0-A4-KN
					qC22:1-A4-TN
A5	At1g31812	ACBP-BnaA05g36060D	OC	DY/SG	qOC-A5-DY
					qOC-A5-SG
	At1g54060	ASIL1-BnaA05g14030D	C18:3	KN/TN	qC18:3-A5-TN
					qC18:3-A5-8-KN
	At2g32260	CCT-BnaA05g10750D	C18:3	TN	qC18:3-A5-TN
	At2g32260	CCT-BnaA05g36580D	OC	DY/SG	qOC-A5-DY
					qOC-A5-SG
	At3g12120	FAD2-BnaA05g26900D	C18:3	TN	qC18:3-A5-TN
	At2g29980	FAD3-BnaA05g27840D	C18:3	TN	qC18:3-A5-TN
	At3g25110	FATA-BnaA05g23790D	C18:3	TN	qC18:3-A5-TN
	At2g38110	GPAT-BnaA05g06580D	C18:3	KN/TN	qC18:3-A5-4-KN
					qC18:3-A5-TN
			OC	SG	qOC-A5-SG
	At1g32200	GPAT-BnaA05g16330D	C18:3	KN/TN	qC18:3-A5-8-KN
					qC18:3-A5-TN
	At3g11430	GPAT-BnaA05g27110D	C18:3	TN	qC18:3-A5-TN
	At3g11430	GPAT-BnaA05g27130D	C18:3	TN	qC18:3-A5-TN
	At3g11430	GPAT-BnaA05g27640D	C18:3	TN	qC18:3-A5-TN
	At2g41540	GPDH-BnaA05g02270D	OC	DY/SG	qOC-A5-DY
					qOC-A5-SG
	At3g07690	GPDH-BnaA05g29950D	C18:3	TN	qC18:3-A5-TN
	At3g11470	HAS-BnaA05g24210D	C18:3	TN	qC18:3-A5-TN
	At3g11470	HAS-BnaA05g27590D	C18:3	TN	qC18:3-A5-TN
	At2g30470	HSI2/VAL1-BnaA05g11980D	C18:3	KN/TN	qC18:3-A5-8-KN
					qC18:3-A5-TN
	At2g04350	LCAS-BnaA05g07920D	C18:3	TN	qC18:3-A5-TN
	At1g51260	LPAAT-BnaA05g15450D	C18:3	TN	qC18:3-A5-8-KN
					qC18:3-A5-TN
	At3g18851	LPAAT-BnaA05g21250D	C18:3	TN	qC18:3-A5-TN
	At2g30200	MCMT-BnaA05g12180D	C18:3	KN/TN	qC18:3-A5-8-KN
					qC18:3-A5-TN
	At3g15820	PDCT-BnaA05g23710D	C18:3	TN	qC18:3-A5-TN
	At3g18860	PLA2-BnaA05g21240D	C18:3	TN	qC18:3-A5-TN
	At3g09560	PP-BnaA05g28920D	C18:3	TN	qC18:3-A5-TN
	At2g43710	SAD-BnaA05g03490D	C18:3	KN	qC18:3-A5-2-KN
			OC	DY/SG	qOC-A5-DY
					qOC-A5-SG
	At2g38040	α-CT-BnaA05g06620D	C18:3	KN/TN	qC18:3-A5-4-KN
					qC18:3-A5-TN
A6	At1g13560	AAPPT-BnaA06g08550D	OC	DY	qOC-A6-1-DY
	At1g36180	ACC-BnaA06g04070D	C18:3	KN	qC18:3-A6-1-KN
	At1g54060	ASIL1-BnaA06g01360D	C18:3	KN	qC18:3-A6-1-KN
	At1g62610	KAR-BnaA06g25500D	C18:2	KN	qC18:2-A6-2-KN
			OC	RNSL	qOC-A6-RNSL
	At3g55290	KAR-BnaA06g25540D	C18:2	KN	qC18:2-A6-2-KN
			OC	RNSL	qOC-A6-RNSL
	At1g74960	KASII-BnaA06g13360D	C18:2	KN	qC18:2-A6-1-KN
			C18:2	KN	qC18:3-A6-2-KN
			OC	DY	qOC-A6-1-DY
	At3g18852	LPAAT-BnaA06g17420D	C18:2	KN	qC18:2-A6-1-KN
			C18:3	KN	qC18:3-A6-2-KN
A7	At2g05990	ER-BnaA07g04370D	C16:0	TN	qC16:0-A7-TN
	At4g34520	FAE-BnaA07g03590D	C16:0	TN	qC16:0-A7-TN
	At3g25110	FATA-BnaA07g05070D	C16:0	TN	qC16:0-A7-TN
	At3g25110	FATA-BnaA07g08340D	C16:0	TN	qC16:0-A7-TN
	At5g40610	GPDH-BnaA07g15060D	C16:0	TN	qC16:0-A7-TN
	At1g24360	KAR-BnaA07g09030D	C16:0	TN	qC16:0-A7-TN
	At1g74960	KASII-BnaA07g21940D	C16:0	TN	qC16:0-A7-TN
			OC	SG	qOC-A7-SG
	At1g21970	LEC-BnaA07g10770D	C16:0	TN	qC16:0-A7-TN
	At1g21970	LEC-BnaA07g08500D	C16:0	TN	qC16:0-A7-TN
	At3g57650	LPAAT-BnaA07g17400D	C16:0	TN	qC16:0-A7-TN
	At1g75020	LPAAT-BnaA07g21920D	C16:0	TN	qC16:0-A7-TN
			OC	SG	qOC-A7-SG
	At1g80950	LPCAT-BnaA07g20190D	C16:0	TN	qC16:0-A7-TN
			OC	SG	qOC-A7-SG
	At1g78690	LPCAT-BnaA07g34320D	OC	TN	qOC-A7-2-TN
	At1g80950	LPCAT-BnaA07g35160D	OC	TN	qOC-A7-2-TN
	At5g66450	PP-BnaA07g12610D	C16:0	TN	qC16:0-A7-TN
	At3g58490	PP-BnaA07g17850D	C16:0	TN	qC16:0-A7-TN
	At3g54320	WRI1-BnaA07g16350D	C16:0	TN	qC16:0-A7-TN
A8	At1g31812	ACBP-BnaA08g07670D	C18:2	KN	qC18:2-A8-1-KN
			C18:3	KN	qC18:3-A8-1-KN
					qC18:3-A8-2-KN
			C22:1	KN	qC22:1-A8-1-KN
	At1g36180	ACC-BnaA08g06180D	C18:2	KN	qC18:2-A8-1-KN
			C18:3	KN	qC18:3-A8-1-KN
					qC18:3-A8-2-KN
			C22:1	KN	qC22:1-A8-1-KN
	At4g25050	ACP-BnaA08g14550D	C18:3	KN	qC18:3-A8-4-KN
			OC	KN/RNSL/TN	qOC-A8-8-KN
					qOC-A8-RNSL
					qOC-A8-TN
	At4g34520	FAE-BnaA08g11130D	C18:0	KN	qC18:0-A8-1-KN
					qC18:0-A8-2-KN
			C18:1	KN	qC18:1-A8-3-KN
			C18:2	KN	qC18:2-A8-3-KN
			C20:0	KN	qC20:0-A8-KN
			C22:1	KN	qC22:1-A8-3-KN
			OC	KN/RNSL/TN	qOC-A8-4-KN
					qOC-A8-2-KN
					qOC-A8-RNSL
					qOC-A8-TN
	At4g34520	FAE-BnaA08g11140D	C18:0	KN	qC18:0-A8-1-KN
			C18:0	KN	qC18:0-A8-2-KN
			C18:1	KN	qC18:1-A8-3-KN
			C18:2	KN	qC18:2-A8-3-KN
			C20:0	KN	qC20:0-A8-KN
			C22:1	KN	qC22:1-A8-3-KN
			OC	KN/RNSL/TN	qOC-A8-4-KN
					qOC-A8-2-KN
					qOC-A8-RNSL
					qOC-A8-TN
	At1g32200	GPAT-BnaA08g06960D	C18:2	KN	qC18:2-A8-1-KN
			C18:3	KN	qC18:3-A8-1-KN
				KN	qC18:3-A8-2-KN
			C22:1	KN	qC22:1-A8-1-KN
	At1g24360	KAR-BnaA08g19070D	OC	RNSL	qOC-A8-RNSL
	At4g31050	LT-BnaA08g12720D	C18:1	KN	qC18:1-A8-5-KN
			OC	KN/RNSL/TN	qOC-A8-4-KN
					qOC-A8-5-KN
					qOC-A8-7-KN
					qOC-A8-RNSL
					qOC-A8-TN
	At4g29460	PLA2-BnaA08g13410D	C18:1	KN	qC18:1-A8-5-KN
			UFA	KN	qUFA-A8-4-KN
			OC	KN/RNSL/TN	qOC-A8-4-KN
					qOC-A8-5-KN
					qOC-A8-7-KN
					qOC-A8-RNSL
					qOC-A8-TN
	At4g29070	PLA2-BnaA08g13520D	C18:1	KN	qC18:1-A8-5-KN
			UFA	KN	qUFA-A8-4-KN
			OC	KN/RNSL/TN	qOC-A8-4-KN
					qOC-A8-5-KN
					qOC-A8-7-KN
					qOC-A8-RNSL
					qOC-A8-TN
	At1g30120	β-PDH-BnaA08g17560D	OC	RNSL/TN	qOC-A8-RNSL
					qOC-A8-TN
	At1g30120	β-PDH-BnaA08g17570D	OC	RNSL/TN	qOC-A8-RNSL
					qOC-A8-TN
A9	At1g13560	AAPPT-BnaA09g46210D	OC	KN	qOC-A9-10-KN
	At1g31812	ACBP-BnaA09g24910D	OC	M201xM202/RNSL	qOC-A9-M201xM202
					qOC-A9-RNSL
	At4g09760	CK-BnaA09g22870D	OC	M201xM202/RNSL	qOC-A9-M201xM202
					qOC-A9-RNSL
	At4g09760	CK-BnaA09g23300D	OC	M201xM202/RNSL	qOC-A9-M201xM202
					qOC-A9-RNSL
	At3g25860	DHLAT-BnaA09g19620D	C18:3	KN	qC18:3-A9-5-KN
			OC	M201xM202/RNSL	qOC-A9-M201xM202
					qOC-A9-RNSL
	At4g34520	FAE-BnaA09g08660D	OC	M201xM202/SG	qOC-A9-M201xM202
					qOC-A9-SG
	At1g32200	GPAT-BnaA09g24560D	OC	M201xM202/RNSL	qOC-A9-M201xM202
					qOC-A9-RNSL
	At2g22230	HAD-BnaA09g42770D	OC	TN	qOC-A9-3-TN
	At3g55290	KAR-BnaA09g10000D	OC	M201xM202/SG	qOC-A9-M201xM202
					qOC-A9-SG
	At1g24360	KAR-BnaA09g28100D	OC	M201xM202/TN	qOC-A9-M201xM202
					qC18:2-A9-TN
	At3g55290	KAR-BnaA09g34910D	C18:1	TN	qC18:1-A9-TN
			OC	KN/M201xM202/TN	qOC-A9-5-KN
					qOC-A9-M201xM202
					qOC-A9-2-TN
	At5g46290	KASI-BnaA09g17930D	C18:3	KN	qC18:3-A9-4-KN
			OC	M201xM202/SG	qOC-A9-M201xM202
					qOC-A9-SG
	At1g62640	KASIII-BnaA09g12890D	C18:3	KN	qC18:3-A9-3-KN
			OC	KN/M201xM202/SG	qOC-A9-4-KN
					qOC-A9-M201xM202
					qOC-A9-SG
	At4g11030	LCAS-BnaA09g22150D	OC	M201xM202/RNSL	qOC-A9-M201xM202
					qOC-A9-RNSL
	At1g21970	LEC-BnaA09g18420D	OC	M201xM202/SG	qOC-A9-M201xM202
					qOC-A9-SG
	At1g21970	LEC-BnaA09g27380D	OC	M201xM202	qOC-A9-M201xM202
	At3g57650	LPAAT-BnaA09g36950D	C18:1	TN	qC18:1-A9-TN
			OC	M201xM202/TN	qOC-A9-M201xM202
					qOC-A9-2-TN
	At1g12640	LPCAT-BnaA09g12940D	C18:3	KN	qC18:3-A9-3-KN
			OC	KN/M201xM202/SG	qOC-A9-4-KN
					qOC-A9-M201xM202
					qOC-A9-SG
	At2g25170	PKL-BnaA09g55820D	OC	KN	qOC-A9-2-KN
	At2g19690	PLA2-BnaA09g09940D	OC	M201xM202/SG	qOC-A9-M201xM202
					qOC-A9-SG
	At5g42870	PP-BnaA09g15750D	OC	KN/M201xM202/SG	qOC-A9-4-KN
					qOC-A9-M201xM202
					qOC-A9-SG
	At2g01180	PP-BnaA09g18500D	OC	M201xM202/SG	qOC-A9-M201xM202
					qOC-A9-SG
	At3g50920	PP-BnaA09g31580D	OC	M201xM202/TN	qOC-A9-M201xM202
					qC20:1-A9-TN
	At3g54320	WRI1-BnaA09g34250D	C18:1	TN	qC18:1-A9-TN
			OC	KN/M201xM202/TN	qOC-A9-5-KN
					qOC-A9-M201xM202
					qOC-A9-2-TN
	At1g01090	α-PDH-BnaA09g51510D	OC	KN	qOC-A9-12-KN
					qOC-A9-11-KN
	At1g30120	β-PDH-BnaA09g26420D	OC	M201xM202/RNSL	qOC-A9-M201xM202
					qOC-A9-RNSL
A10	At2g15120	FAE-BnaA10g02480D	C16:0	PT	qC16:0-A10-PT
			OC	KN	qOC-A10-2-KN
	At1g08510	FATB-BnaA10g09300D	C16:0	PT	qC16:0-A10-PT
			C18:2	KN	qC18:2-A10-KN
			OC	KN/TN	qOC-A10-2-KN
					qOC-A10-TN
	At5g60620	GPAT-BnaA10g13450D	OC	KN/TN	qOC-A10-3-KN
					qOC-A10-2-KN
					qOC-A10-TN
	At5g06090	GPAT-BnaA10g30430D	C16:0	PT	qC16:0-A10-PT
			OC	KN	qOC-A10-2-KN
	At2g04350	LCAS-BnaA10g24190D	C18:3	KN	qC18:3-A10-KN
			OC	KN	qOC-A10-1-KN
	At5g13640	PDAT-BnaA10g29880D	C16:0	PT	qC16:0-A10-PT
			OC	KN	qOC-A10-2-KN
	At5g03080	PP-BnaA10g26780D	C18:3	KN	qC18:3-A10-KN
			OC	KN	qOC-A10-1-KN
	At5g16240	SAD-BnaA10g18080D	OC	KN	qOC-A10-3-KN
					qOC-A10-2-KN
	At5g16240	SAD-BnaA10g18090D	OC	KN	qOC-A10-3-KN
					qOC-A10-2-KN
	AtCg00500	β-CT-BnaA10g13960D	OC	KN	qOC-A10-3-KN
					qOC-A10-2-KN
C1	At1g54350	ABCAT-BnaC01g21900D	C18:2	KN	qC18:2-C1-KN
			C18:3	KN	qC18:3-C1-KN
	At4g24230	ACBP-BnaC01g16110D	C18:2	KN	qC18:2-C1-KN
			C18:3	KN	qC18:3-C1-KN
	At4g27780	ACBP-BnaC01g20440D	C18:2	KN	qC18:2-C1-KN
			C18:3	KN	qC18:3-C1-KN
	At4g25050	ACP-BnaC01g16980D	C18:2	KN	qC18:2-C1-KN
			C18:3	KN	qC18:3-C1-KN
	At3g51520	DGAT-BnaC01g23350D	C18:2	KN	qC18:2-C1-KN
			C18:3	KN	qC18:3-C1-KN
	At1g74960	KASII-BnaC01g26460D	C18:2	KN	qC18:2-C1-KN
			C18:3	KN	qC18:3-C1-KN
	At1g64400	LCAS-BnaC01g15670D	C18:2	KN	qC18:2-C1-KN
			C18:3	KN	qC18:3-C1-KN
	At3g16950	LPD-BnaC01g21970D	C18:2	KN	qC18:2-C1-KN
			C18:3	KN	qC18:3-C1-KN
	At4g31050	LT-BnaC01g07340D	OC	TN	qOC-C1-1-TN
	At2g19690	PLA2-BnaC01g09050D	C18:3	KN	qC18:3-C1-KN
			OC	TN	qOC-C1-1-TN
	At4g29070	PLA2-BnaC01g09360D	C18:3	KN	qC18:3-C1-KN
			OC	TN	qOC-C1-1-TN
	At3g50920	PP-BnaC01g22010D	C18:2	KN	qC18:2-C1-KN
			C18:3	KN	qC18:3-C1-KN
C2	At1g13560	AAPPT-BnaC02g35520D	OC	KN	qOC-C2-1-KN
	At5g27630	ACBP-BnaC02g39790D	OC	KN	qOC-C2-3-KN
	At5g53470	ACBP-BnaC02g44810D	C18:3	KN	qC18:3-C2-1-KN
	At3g26790	FUS3-BnaC02g36350D	OC	KN	qOC-C2-2-KN
	At5g13640	PDAT-BnaC02g04910D	OC	SG	qOC-C2-SG
	At3g15820	PDCT-BnaC02g13150D	C16:0	PT	qC16:0-C2-2-PT
			OC	Z5	qOC-C2-Z5
	At5g03080	PP-BnaC02g03380D	OC	SG	qOC-C2-SG
	At3g09560	PP-BnaC02g14100D	C16:0	PT	qC16:0-C2-2-PT
	At5g66450	PP-BnaC02g48930D	C16:0	PT	qC16:0-C2-2-PT
			UFA	KN	qUFA-C2-4-KN
C3	At2g40220	ABI4-BnaC03g72510D	OC	KN	qOC-C3-3-KN
	At1g54060	ASIL1-BnaC03g78260D	OC	SG	qOC-C3-SG
	At2g32260	CCT-BnaC03g71920D	OC	KN	qOC-C3-3-KN
	At2g29980	FAD3-BnaC03g16520D	OC	SG	qOC-C3-SG
	At4g34520	FAE-BnaC03g65980D	C16:0	KN/TN	qC16:0-C3-KN
					qC16:0-C3-TN
			C18:0	KN/TN	qC18:0-C3-4-KN
					qC18:0-C3-TN
			C18:1	KN/TN	qC18:1-C3-3-KN
					qC18:1-C3-5-KN
					qC18:1-C3-2-TN
			C18:2	KN/TN	qC18:2-C3-2-KN
					qC18:2-C3-3-KN
					qC18:2-C3-TN
			C20:0	KN/TN	qC20:0-C3-3-KN
					qC20:0-C3-TN
			C20:1	TN	qC20:1-C3-TN
			C22:0	TN	qC22:0-C3-TN
			C22:1	KN/TN	qC22:1-C3-2-KN
					qC22:1-C3-3-KN
					qC22:1-C3-4-KN
					qC22:1-C3-TN
			UFA	KN/TN	qUFA-C3-2-KN
					qUFA-C3-TN
			OC	KN	qOC-C3-2-KN
	At4g34520	FAE-BnaC03g66040D	C18:1	KN	qC18:1-C3-4-KN
			UFA	KN	qUFA-C3-3-KN
	At2g22230	HAD-BnaC03g04180D	OC	SO	qOC-C3-SO
	At2g30470	HSI2/VAL1-BnaC03g16940D	OC	SG	qOC-C3-SG
	At1g24360	KAR-BnaC03g75820D	OC	KN/SO	qOC-C3-5-KN
					qOC-C3-SO
	At2g30200	MCMT-BnaC03g16690D	OC	SG	qOC-C3-SG
	At3g44830	PDAT-BnaC03g53830D	OC	KN	qOC-C3-1-KN
	At3g44830	PDAT-BnaC03g53840D	OC	KN	qOC-C3-1-KN
	At3g18860	PLA2-BnaC03g10140D	C16:0	PT	qC16:0-C3-4-PT
			OC	KN/SO	qOC-C3-5-KN
					qOC-C3-SO
	At2g38040	α-CT-BnaC03g21010D	OC	SG	qOC-C3-SG
	At1g30120	β-PDH-BnaC03g59130D	OC	KN	qOC-C3-1-KN
C4	At2g38110	GPAT-BnaC04g45690D	C16:0	KN	qC16:0-C4-KN
C5	At1g74960	KASII-BnaC05g14920D	C18:3	KN	qC18:3-C5-1-KN
	At1g21970	LEC-BnaC05g19340D	C18:3	KN	qC18:3-C5-3-KN
			OC	KN	qOC-C5-2-KN
	At1g24360	KAR-BnaC05g21140D	C18:3	KN	qC18:3-C5-3-KN
			OC	KN	qOC-C5-4-KN
	At1g08510	FATB-BnaC05g06160D	UFA	TN	qUFA-C3-TN
	At1g13560	AAPPT-BnaC05g09920D	UFA	TN	qUFA-C3-TN
	At2g29980	FAD3-BnaC05g42010D	OC	KN	qOC-C5-5-KN
	At3g09560	PP-BnaC05g43390D	OC	KN	qOC-C5-6-KN
	At2g41540	GPDH-BnaC05g44270D	OC	KN	qOC-C5-6-KN
	At3g05420	ACBP-BnaC05g46370D	OC	KN	qOC-C5-9-KN
C6	At1g71697	CK-BnaC06g32670D	OC	KN	qOC-C6-5-KN
					qOC-C6-6-KN
					qOC-C6-7-KN
					qOC-C6-8-KN
					qOC-C6-9-KN
					qOC-C6-10-KN
					qOC-C6-11-KN
					qOC-C6-12-KN
	At1g74320	CK-BnaC06g35230D	OC	KN	qOC-C6-13-KN
	At1g74960	KASII-BnaC06g22680D	OC	KN	qOC-C6-5-KN
					qOC-C6-6-KN
					qOC-C6-7-KN
					qOC-C6-8-KN
					qOC-C6-9-KN
					qOC-C6-10-KN
					qOC-C6-11-KN
					qOC-C6-12-KN
	At1g74960	KASII-BnaC06g35760D	OC	KN	qOC-C6-13-KN
	At1g77590	LCAS-BnaC06g20910D	OC	KN	qOC-C6-5-KN
					qOC-C6-6-KN
					qOC-C6-7-KN
					qOC-C6-8-KN
					qOC-C6-9-KN
					qOC-C6-10-KN
					qOC-C6-11-KN
					qOC-C6-12-KN
	At1g75020	LPAAT-BnaC06g22630D	OC	KN	qOC-C6-5-KN
					qOC-C6-6-KN
					qOC-C6-7-KN
					qOC-C6-8-KN
					qOC-C6-9-KN
					qOC-C6-10-KN
					qOC-C6-11-KN
					qOC-C6-12-KN
	At1g80950	LPCAT-BnaC06g19640D	OC	KN	qOC-C6-5-KN
					qOC-C6-6-KN
					qOC-C6-7-KN
					qOC-C6-8-KN
					qOC-C6-9-KN
					qOC-C6-10-KN
					qOC-C6-11-KN
					qOC-C6-12-KN
	At3g58490	PP-BnaC06g16600D	OC	KN	qOC-C6-1-KN
C7	At4g24230	ACBP-BnaC07g38820D	C18:3	KN	qC18:3-C7-2-KN
			UFA	KN	qUFA-C7-KN
	At4g19860	PLA2-BnaC07g36060D	UFA	KN	qUFA-C7-KN
C8	At2g32260	CCT-BnaC08g44190D	C18:3	KN	qC18:3-C8-1-KN
			OC	KN	qOC-C8-1-KN
	At3g25860	DHLAT-BnaC08g03220D	C18:1	SO	qC18:1-C8-SO
	At1g08510	FATB-BnaC08g13600D	OC	SG	qOC-C8-2-SG
	At1g08510	FATB-BnaC08g43130D	OC	KN	qOC-C8-1-KN
	At1g62610	KAR-BnaC08g26120D	C18:0	PT	qC18:0-C8-PT
			C20:0	PT	qC20:0-C8-PT
	At2g25170	PKL-BnaC08g33530D	OC	KN	qOC-C8-2-KN
	At4g29070	PLA2-BnaC08g13420D	OC	SG	qOC-C8-2-SG
C9	At5g60620	GPAT-BnaC09g53950D	C18:3	KN	qC18:3-C9-2-KN
	At5g27200	ACP-BnaC09g03000D	OC	KN	qOC-C9-1-KN
