# Supplementary material for: Synteny analysis of genes and distribution of loci controlling oil content and fatty acid profile based on QTL alignment map in Brassica napus
Source: BMC Genomics. 2017 Oct 12;18:776. doi: 10.1186/s12864-017-4176-6 (PMC5639739; doi:10.1186/s12864-017-4176-6)
Supplement: Additional file 5: Table S5. — Comparison with Wang et al. (2015) study, showing same A. thaliana orthologous genes of detected candidate genes in B. napus. (XLSX 10 kb) [file 12864_2017_4176_MOESM5_ESM.xlsx]

## Sheet: Sheet1
Supplemental table 5. Comparison with Wang et al. (2015) study, showing same A. thaliana orthologous genes of detected candidate genes in B. napus.
A. thaliana genes	Gene family	Traits
At1g21970	LEC	C16:0
At1g31812	ACBP	C18:2/C18:3/C22:1
At1g32200	GPAT	C18:2/C18:3/C22:1
At1g36180	ACC	C18:2/C18:3/C22:1
At1g62610	KAR	C18:2/C20:0
At1g74960	KASII	C16:0
At2g05990	ER	C16:0
At2g29980	FAD3	C16:0/C18:1/C18:2/C18:3/C20:0/C22:0
At2g30200	MCMT	C18:3
At2g38040	α-CT	C18:3
At2g38110	GPAT	C18:3
At3g16950	LPD	C18:2/C18:3
At3g25110	FATA	C18:3
At3g54320	WRI1	C16:0
At3g57650	LPAAT	C16:0/C18:1
At4g31050	LT	C16:0/C18:1/C18:2
At4g34520	FAE	C16:0/C18:0/C18:1/C18:2/C20:0/C20:1/C22:0/C22:1/UFA
At5g13640	PDAT	C16:0
